# Supplementary material for: KRAS Affects the Lipid Composition by Regulating Mitochondrial Functions and MAPK Activation in Bovine Mammary Epithelial Cells
Source: Animals (Basel). 2022 Nov 8;12(22):3070. doi: 10.3390/ani12223070 (PMC9686882; doi:10.3390/ani12223070)
Supplement: Supplementary file 1 [file animals-12-03070-s001.zip]

Archive with 3 entries (3 files):
- Supplementary Fig. S1, Table S1-S4, S7, Materials and Methoads.pdf
- Supplementary Table S5.xlsx
- Supplementary Table S6.xlsx
