# Supplementary material for: KRAS Affects the Lipid Composition by Regulating Mitochondrial Functions and MAPK Activation in Bovine Mammary Epithelial Cells
Source: Animals (Basel). 2022 Nov 8;12(22):3070. doi: 10.3390/ani12223070 (PMC9686882; doi:10.3390/ani12223070)
Supplement: Supplementary file 1 [file animals-12-03070-s001.zip › Supplementary Table S5.xlsx]

## Sheet: Table S4
Table S5. Differential metabolites from metabolomics analysis with KRAS inhibition.
Metabolite	Metab ID	Formula	VIP_pred_OPLS-DA	VIP_PLS-DA	FC(si-KRAS/si-NC)	P_value	FDR	si-NC 1	si-NC 2	si-NC 3	si-KRAS 1	si-KRAS 2	si-KRAS 3	Fragmentation Score	Theoretical Fragmentation Score	KEGG Pathway ID	Retention time	cas_id	KEGG Pathway Description	adducts	HMDB Subclass	ID	KEGG Pathway Second Category	KEGG Pathway First Category	KEGG Compound First Category	Library ID	subclass	mode	M/Z	KEGG Compound Second Category	HMDB Superclass	KEGG Compound ID
Guanidylic acid (guanosine monophosphate)	metab_5011	C10H14N5O8P	1.58924	1.56578	0.896238	0.003767	0.02649	6.3273	6.1196	6.376	5.6395	5.7416	5.4885	82.7	-	-	0.93905	-	-	M-H, M+Na-2H, M+K-2H, 2M-H	-	neg_2	-	-	-	-	-	neg	362.051	-	-	-
Oxidized glutathione	metab_5068	C20H32N6O12S2	2.09745	2.06223	0.819007	0.004909	0.03043	6.4546	5.9963	6.3963	5.1713	5.3767	4.8874	70.9	-	map01100;map04918;map00480;map04216	0.96285	27025-41-8	Metabolic pathways; Thyroid hormone synthesis; Glutathione metabolism; Ferroptosis	M-H, M+Na-2H, M+K-2H	Carboxylic acids and derivatives	neg_60	Global and overview maps;Endocrine system;Metabolism of other amino acids;Cell growth and death	Metabolism;Organismal Systems;Metabolism;Cellular Processes	-	HMDB0003337;HMDB0011691	Amino acids, peptides, and analogues	neg	611.146	-	Organic acids and derivatives	C00127
N-Palmitoylsphingosine	metab_5076	C34H67NO3	2.03659	2.00634	0.828181	0.008691	0.03946	6.2197	6.6768	6.4134	5.0908	5.7036	5.1998	-	49.2	map01100;map05140;map00600;map04722;map04920;map04071;map04217;map04933;map04931	7.85965	-	Metabolic pathways; Leishmaniasis; Sphingolipid metabolism; Neurotrophin signaling pathway; Adipocytokine signaling pathway; Sphingolipid signaling pathway; Necroptosis; AGE-RAGE signaling pathway in diabetic complications; Insulin resistance	M-H, M+Cl, M+FA-H	Sphingolipids	neg_68	Global and overview maps;Infectious disease: parasitic;Lipid metabolism;Nervous system;Endocrine system;Signal transduction;Cell growth and death;Endocrine and metabolic disease;Endocrine and metabolic disease	Metabolism;Human Diseases;Metabolism;Organismal Systems;Organismal Systems;Environmental Information Processing;Cellular Processes;Human Diseases;Human Diseases	-	HMDB0004949	Ceramides	neg	582.512	-	Lipids and lipid-like molecules	C00195
Inosine	metab_5080	C10H12N4O5	1.88083	1.85562	0.865189	0.0005387	0.01046	6.655	6.4253	6.6808	5.6366	5.752	5.7071	93.1	-	map01100;map02010;map00230	1.27038	58-63-9	Metabolic pathways; ABC transporters; Purine metabolism	M-H, M+Cl, 2M-H	Purine nucleosides	neg_72	Global and overview maps;Membrane transport;Nucleotide metabolism	Metabolism;Environmental Information Processing;Metabolism	-	HMDB0000195	Not Available	neg	267.074	-	Nucleosides, nucleotides, and analogues	C00294
Beta-Citryl-L-glutamic acid	metab_5114	C11H15NO10	1.73559	1.70808	0.859386	0.009769	0.04125	5.8566	5.3976	5.751	4.8506	5.0562	4.7056	-	31	-	1.10045	69281-09-0	-	M-H2O-H, M-H, M+Na-2H	Carboxylic acids and derivatives	neg_106	-	-	-	HMDB0013220	Amino acids, peptides, and analogues	neg	320.063	-	Organic acids and derivatives	-
Cysteineglutathione disulfide	metab_5199	C13H22N4O8S2	1.62995	1.61151	0.878777	0.005034	0.03076	5.6965	5.6403	5.838	4.9406	5.249	4.9045	-	74.1	-	0.60565	13081-14-6	-	M-H, M+Na-2H	Carboxylic acids and derivatives	neg_192	-	-	-	HMDB0000656	Amino acids, peptides, and analogues	neg	425.081	-	Organic acids and derivatives	-
Uridine monophosphate (UMP)	metab_5216	C9H13N2O9P	1.5487	1.52645	0.901952	0.004142	0.02765	6.4358	6.1618	6.4631	5.696	5.8178	5.6802	89.1	-	-	0.651733	-	-	M-H, 2M-H	-	neg_209	-	-	-	-	-	neg	323.029	-	-	-
UDP-glucose	metab_5231	C15H24N2O17P2	1.6062	1.57988	0.895263	0.004489	0.0291	6.5539	6.1815	6.4541	5.6632	5.7739	5.7441	81.2	-	map01100;map00561;map00520;map00040;map00524;map00053;map00052;map00240;map00500	0.722633	-	Metabolic pathways; Glycerolipid metabolism; Amino sugar and nucleotide sugar metabolism; Pentose and glucuronate interconversions; Neomycin, kanamycin and gentamicin biosynthesis; Ascorbate and aldarate metabolism; Galactose metabolism; Pyrimidine metabolism; Starch and sucrose metabolism	M-H, M+Na-2H	Pyrimidine nucleotides	neg_224	Global and overview maps;Lipid metabolism;Carbohydrate metabolism;Carbohydrate metabolism;Biosynthesis of other secondary metabolites;Carbohydrate metabolism;Carbohydrate metabolism;Nucleotide metabolism;Carbohydrate metabolism	Metabolism;Metabolism;Metabolism;Metabolism;Metabolism;Metabolism;Metabolism;Metabolism;Metabolism	Vitamins and Cofactors	HMDB0000286	Pyrimidine nucleotide sugars	neg	565.049	Cofactors	Nucleosides, nucleotides, and analogues	C00029
Uridine	metab_5256	C9H12N2O6	1.81148	1.79901	0.847522	0.00108	0.01456	5.4768	5.3799	5.669	4.5786	4.6716	4.7576	62.5	-	map00240;map01100;map02010	1.03548	58-96-8	Pyrimidine metabolism; Metabolic pathways; ABC transporters	M-H, M+Cl	Pyrimidine nucleosides	neg_250	Nucleotide metabolism;Global and overview maps;Membrane transport	Metabolism;Metabolism;Environmental Information Processing	Nucleic acids	HMDB0000296	Not Available	neg	243.062	Nucleosides	Nucleosides, nucleotides, and analogues	C00299
Inosine 5'-monophosphate (IMP)	metab_5273	C10H13N4O8P	1.83086	1.81495	0.844541	0.01155	0.04543	5.8266	5.5676	5.9155	4.8761	5.1737	4.5702	75.8	-	-	0.93905	-	-	M-H, M+Na-2H	-	neg_267	-	-	-	-	-	neg	347.041	-	-	-
3-(2-amino-2-oxoethyl)-5-methyl-hexanoic acid	metab_5292	C9H17NO3	1.08187	1.086	0.938882	0.04965	0.114	5.7201	5.6501	5.8593	5.5221	5.4809	5.1729	64.9	-	-	3.79557	-	-	M-H, M+Na-2H	-	neg_286	-	-	-	-	-	neg	186.113	-	-	-
Cyclic adenosine diphosphate-ribose	metab_5401	C15H21N5O13P2	1.671	1.6475	0.875801	0.0006766	0.0118	5.6645	5.5519	5.6451	5.049	4.8761	4.8397	85.5	-	-	0.651733	-	-	M-H, M+Cl	-	neg_397	-	-	-	-	-	neg	540.055	-	-	-
L-Aspartic Acid	metab_5478	C4H7NO4	1.53162	1.51918	0.882994	0.01634	0.05488	5.612	5.2669	5.6333	4.7131	5.0744	4.7938	71.3	-	map01100;map00220;map01200;map00770;map00260;map00760;map01210;map00270;map02010;map01230;map04080;map00250;map04974;map00970;map00340;map05230;map00410	0.575017	56-84-8	Metabolic pathways; Arginine biosynthesis; Carbon metabolism; Pantothenate and CoA biosynthesis; Glycine, serine and threonine metabolism; Nicotinate and nicotinamide metabolism; 2-Oxocarboxylic acid metabolism; Cysteine and methionine metabolism; ABC transporters; Biosynthesis of amino acids; Neuroactive ligand-receptor interaction; Alanine, aspartate and glutamate metabolism; Protein digestion …	M-H2O-H, M-H	Carboxylic acids and derivatives	neg_474	Global and overview maps;Amino acid metabolism;Global and overview maps;Metabolism of cofactors and vitamins;Amino acid metabolism;Metabolism of cofactors and vitamins;Global and overview maps;Amino acid metabolism;Membrane transport;Global and overview maps;Signaling molecules and interaction;Amino acid metabolism;Digestive system;Translation;Amino acid metabolism;Cancer: overview;Metabolism of …	Metabolism;Metabolism;Metabolism;Metabolism;Metabolism;Metabolism;Metabolism;Metabolism;Environmental Information Processing;Metabolism;Environmental Information Processing;Metabolism;Organismal Systems;Genetic Information Processing;Metabolism;Human Diseases;Metabolism	Peptides;Hormones and transmitters	HMDB0000191	Amino acids, peptides, and analogues	neg	132.029	Amino acids;Neurotransmitters	Organic acids and derivatives	C00049
Sphingomyelin d18:2-C16:0	metab_5538	C39H77N2O6P	1.70577	1.67249	0.882632	0.003178	0.02463	6.3284	6.3272	6.3096	5.577	5.7835	5.3783	79	-	-	7.20923	-	-	M+Cl, M+FA-H	-	neg_534	-	-	-	-	-	neg	745.552	-	-	-
Phosphatidylcholine 14:0-16:0	metab_5548	C38H76NO8P	1.57117	1.53709	0.898044	0.006459	0.03379	6.272	6.3677	6.2216	5.6429	5.8475	5.4483	72.7	-	-	7.34103	-	-	M+Cl, M+FA-H	-	neg_544	-	-	-	-	-	neg	750.531	-	-	-
PE(20:0/20:4(8Z,11Z,14Z,17Z))	metab_5556	C45H82NO8P	2.46182	2.42546	0.718223	0.0001419	0.006904	5.3199	5.2931	5.3904	3.7258	4.034	3.7322	-	38.8	-	7.42715	-	-	M-H, M+FA-H	Glycerophospholipids	neg_552	-	-	-	HMDB0009235	Glycerophosphoethanolamines	neg	840.576	-	Lipids and lipid-like molecules	-
Sphingomyelin d18:1-C16:0	metab_5560	C39H79N2O6P	1.61116	1.58107	0.904543	0.003612	0.0261	6.9184	7.0948	6.917	6.2685	6.4858	6.1774	58.6	-	-	7.4735	-	-	M+Cl, M+FA-H	-	neg_556	-	-	-	-	-	neg	747.568	-	-	-
Glucosylceramide (d18:1/16:0)	metab_5562	C40H77NO8	1.85791	1.8279	0.859146	0.005931	0.03263	6.2932	6.6035	6.3569	5.3426	5.7924	5.4076	-	55.6	-	7.49668	-	-	M-H, M+FA-H	-	neg_558	-	-	-	-	-	neg	744.565	-	-	-
Phosphatidylcholine 18:0-20:4	metab_5571	C46H84NO8P	1.6693	1.64504	0.888644	0.001294	0.01594	6.3029	6.3662	6.3771	5.5219	5.8056	5.599	89.8	-	-	7.57468	-	-	M+Cl, M+FA-H	-	neg_567	-	-	-	-	-	neg	854.593	-	-	-
Phosphatidylcholine alkyl 18:1-16:0	metab_5609	C42H84NO7P	1.88044	1.8457	0.866796	0.001924	0.0195	6.6796	6.7655	6.7125	5.8103	6.0398	5.6213	76.7	-	-	7.98245	-	-	M+Cl, M+FA-H	-	neg_605	-	-	-	-	-	neg	790.598	-	-	-
Phosphatidylserine 18:0-22:5	metab_5738	C46H80NO10P	2.08488	2.05237	0.823256	0.001529	0.01766	6.1785	6.2153	6.3115	5.0273	5.4056	4.9659	78	-	-	8.35818	-	-	M-H, M+Cl	-	neg_734	-	-	-	-	-	neg	836.545	-	-	-
Taurine	metab_6000	C2H7NO3S	1.39117	1.35354	0.904004	0.02611	0.07387	5.8812	5.3824	5.5175	5.0337	5.1442	4.9939	75.6	-	map01100;map00920;map00430;map02010;map00120;map04080	0.582633	107-35-7	Metabolic pathways; Sulfur metabolism; Taurine and hypotaurine metabolism; ABC transporters; Primary bile acid biosynthesis; Neuroactive ligand-receptor interaction	M-H	Organic sulfonic acids and derivatives	neg_996	Global and overview maps;Energy metabolism;Metabolism of other amino acids;Membrane transport;Lipid metabolism;Signaling molecules and interaction	Metabolism;Metabolism;Metabolism;Environmental Information Processing;Metabolism;Environmental Information Processing	-	HMDB0000251	Organosulfonic acids and derivatives	neg	124.006	-	Organic acids and derivatives	C00245
Ribose 1-phosphate	metab_6023	C5H11O8P	1.12493	1.11991	0.939903	0.009689	0.04108	5.5898	5.5654	5.4693	5.3304	5.1345	5.1586	66.9	-	map01100;map00030;map00230	0.590267	14075-00-4	Metabolic pathways; Pentose phosphate pathway; Purine metabolism	M-H	Organooxygen compounds	neg_1019	Global and overview maps;Carbohydrate metabolism;Nucleotide metabolism	Metabolism;Metabolism;Metabolism	-	HMDB0001489	Carbohydrates and carbohydrate conjugates	neg	229.012	-	Organic oxygen compounds	C00620
Haematommic Acid, Ethyl Ester	metab_6024	C11H12O5	1.62199	1.59708	0.880291	0.006499	0.03392	5.8951	5.5506	5.8469	4.9576	5.2207	5.0426	67.4	-	-	0.590267	-	-	M+Na-2H	-	neg_1020	-	-	-	-	-	neg	245.043	-	-	-
D-Allose	metab_6100	C6H12O6	1.0231	1.01841	0.941332	0.01239	0.0471	4.8928	4.8318	5.0539	4.6321	4.6529	4.6274	45.5	-	map01100;map02010;map00051	0.651733	-	Metabolic pathways; ABC transporters; Fructose and mannose metabolism	M-H	Organooxygen compounds	neg_1097	Global and overview maps;Membrane transport;Carbohydrate metabolism	Metabolism;Environmental Information Processing;Metabolism	Carbohydrates	HMDB0001151	Carbohydrates and carbohydrate conjugates	neg	179.056	Monosaccharides	Organic oxygen compounds	C01487
Uridine diphosphate-N-acetylglucosamine	metab_6138	C17H27N3O17P2	1.62077	1.60545	0.894209	0.005954	0.03264	6.5787	6.4007	6.7572	5.7475	6.0249	5.8776	75.5	-	map01100;map00520;map00524;map04931	0.722633	528-04-1	Metabolic pathways; Amino sugar and nucleotide sugar metabolism; Neomycin, kanamycin and gentamicin biosynthesis; Insulin resistance	M-H	Pyrimidine nucleotides	neg_1135	Global and overview maps;Carbohydrate metabolism;Biosynthesis of other secondary metabolites;Endocrine and metabolic disease	Metabolism;Metabolism;Metabolism;Human Diseases	-	HMDB0000290	Pyrimidine nucleotide sugars	neg	606.076	-	Nucleosides, nucleotides, and analogues	C00043
S-(Hydroxymethyl)glutathione	metab_6210	C11H19N3O7S	1.88879	1.87362	0.77055	0.01481	0.05152	4.4007	3.8572	4.517	3.1052	3.5206	3.2162	-	33.1	map01100	0.995017	-	Metabolic pathways	M-H2O-H	Carboxylic acids and derivatives	neg_1207	Global and overview maps	Metabolism	-	HMDB0004662	Amino acids, peptides, and analogues	neg	318.077	-	Organic acids and derivatives	C14180
Thymidine 5'-Monophosphate	metab_6213	C10H15N2O8P	1.50369	1.48874	0.845094	0.02948	0.07964	4.3666	3.7986	4.25	3.445	3.6652	3.3802	48.7	-	map00240;map01100;map01523	1.01933	-	Pyrimidine metabolism; Metabolic pathways; Antifolate resistance	M-H	Pyrimidine nucleotides	neg_1210	Nucleotide metabolism;Global and overview maps;Drug resistance: antineoplastic	Metabolism;Metabolism;Human Diseases	Nucleic acids	HMDB0001227	Pyrimidine deoxyribonucleotides	neg	321.05	Nucleotides	Nucleosides, nucleotides, and analogues	C00364
Deoxyinosine	metab_6247	C10H12N4O4	1.86075	1.84155	0.792631	0.0008428	0.01283	4.2597	4.0889	4.3526	3.237	3.4038	3.4259	76.3	-	map01100;map02010;map00230	1.47375	890-38-0	Metabolic pathways; ABC transporters; Purine metabolism	M-H	Purine nucleosides	neg_1244	Global and overview maps;Membrane transport;Nucleotide metabolism	Metabolism;Environmental Information Processing;Metabolism	-	HMDB0000071	Purine 2'-deoxyribonucleosides	neg	251.079	-	Nucleosides, nucleotides, and analogues	C05512
{5-[3-(2,4-dihydroxyphenyl)-3-[2-(3,4-dihydroxyphenyl)-3,5,7-trihydroxy-3,4-dihydro-2H-1-benzopyran-8-yl]-2-hydroxypropyl]-2-hydroxyphenyl}oxidanesulfonic acid	metab_6251	C30H28O14S	1.66814	1.65386	0.828855	0.01238	0.0471	4.4857	4.1108	4.6916	3.6844	3.7371	3.5914	-	74.4	-	1.57983	-	-	M-H	Flavonoids	neg_1248	-	-	-	HMDB0135084	Flavans	neg	643.118	-	Phenylpropanoids and polyketides	-
L-Phenylalanine	metab_6262	C9H11NO2	1.49451	1.47652	0.875644	0.003716	0.02628	4.6735	4.5214	4.7716	4.0256	4.1992	4.0049	81.8	-	map01100;map04978;map01210;map02010;map01230;map00360;map04974;map00970;map00400;map05230	1.81782	63-91-2	Metabolic pathways; Mineral absorption; 2-Oxocarboxylic acid metabolism; ABC transporters; Biosynthesis of amino acids; Phenylalanine metabolism; Protein digestion and absorption; Aminoacyl-tRNA biosynthesis; Phenylalanine, tyrosine and tryptophan biosynthesis; Central carbon metabolism in cancer	M-H	Carboxylic acids and derivatives	neg_1259	Global and overview maps;Digestive system;Global and overview maps;Membrane transport;Global and overview maps;Amino acid metabolism;Digestive system;Translation;Amino acid metabolism;Cancer: overview	Metabolism;Organismal Systems;Metabolism;Environmental Information Processing;Metabolism;Metabolism;Organismal Systems;Genetic Information Processing;Metabolism;Human Diseases	Peptides	HMDB0000159	Amino acids, peptides, and analogues	neg	164.071	Amino acids	Organic acids and derivatives	C00079
L-Tryptophan	metab_6289	C11H12N2O2	1.50845	1.49131	0.862474	0.005604	0.03209	4.3857	4.1637	4.4744	3.6739	3.8631	3.6939	64.2	-	map01100;map04978;map05143;map00260;map01210;map04974;map00380;map01230;map00970;map04726;map00400;map05230	2.40595	73-22-3	Metabolic pathways; Mineral absorption; African trypanosomiasis; Glycine, serine and threonine metabolism; 2-Oxocarboxylic acid metabolism; Protein digestion and absorption; Tryptophan metabolism; Biosynthesis of amino acids; Aminoacyl-tRNA biosynthesis; Serotonergic synapse; Phenylalanine, tyrosine and tryptophan biosynthesis; Central carbon metabolism in cancer	M-H	Indoles and derivatives	neg_1286	Global and overview maps;Digestive system;Infectious disease: parasitic;Amino acid metabolism;Global and overview maps;Digestive system;Amino acid metabolism;Global and overview maps;Translation;Nervous system;Amino acid metabolism;Cancer: overview	Metabolism;Organismal Systems;Human Diseases;Metabolism;Metabolism;Organismal Systems;Metabolism;Metabolism;Genetic Information Processing;Organismal Systems;Metabolism;Human Diseases	Peptides	HMDB0000929	Indolyl carboxylic acids and derivatives	neg	203.082	Amino acids	Organoheterocyclic compounds	C00078
Phosphatidylethanolamine lyso 22:6	metab_6750	C27H44NO7P	1.60024	1.57294	0.877696	0.002484	0.02187	5.3409	5.2744	5.3785	4.6952	4.8292	4.514	78.2	-	-	6.32357	-	-	M-H	-	neg_1747	-	-	-	-	-	neg	524.279	-	-	-
Phosphatidylethanolamine lyso 20:4	metab_6773	C25H44NO7P	1.372	1.33996	0.912881	0.007767	0.03736	5.7166	5.5566	5.5664	5.1342	5.265	4.9741	57.4	-	-	6.35463	-	-	M-H	-	neg_1770	-	-	-	-	-	neg	500.28	-	-	-
LPE(18:2)	metab_6792	C23H44NO7P	1.3881	1.35632	0.885646	0.02371	0.06917	4.7205	4.5929	4.564	4.201	4.2722	3.8191	82.1	-	-	6.3779	-	-	M-H	Glycerophospholipids	neg_1789	-	-	-	HMDB0011477;HMDB0011507;LMGP02050041;HMDB0240599;LMGP02050011;MJAW00031	Glycerophosphoethanolamines	neg	476.279	-	Lipids and lipid-like molecules	-
Phosphatidylcholine lyso 20:3	metab_6794	C28H52NO7P	1.56234	1.52423	0.881044	0.003936	0.02697	5.3843	5.1346	5.1173	4.6326	4.6647	4.4776	91.7	-	-	6.3779	-	-	M+FA-H	-	neg_1791	-	-	-	-	-	neg	590.348	-	-	-
Phosphatidylcholine lyso 16:0	metab_6825	C24H50NO7P	1.45711	1.42236	0.911779	0.003724	0.02628	6.2648	6.0381	6.0597	5.5892	5.6666	5.4873	66.2	-	-	6.4321	-	-	M+FA-H	-	neg_1822	-	-	-	-	-	neg	540.332	-	-	-
LPE(16:0)	metab_6843	C21H44NO7P	1.4246	1.39226	0.891222	0.004294	0.02818	4.8614	4.6935	4.7313	4.266	4.3571	4.1078	53	-	-	6.46303	-	-	M-H	Glycerophospholipids	neg_1840	-	-	-	HMDB0011503;HMDB0011473;LMGP02050036;LMGP02050002;MJAW00535	Glycerophosphoethanolamines	neg	452.279	-	Lipids and lipid-like molecules	-
Phosphatidylethanolamine lyso alkenyl 16:0	metab_6896	C21H44NO6P	1.51066	1.48007	0.888148	0.004962	0.03049	5.2954	5.2124	5.2347	4.6816	4.8252	4.475	47	-	-	6.53203	-	-	M-H	-	neg_1893	-	-	-	-	-	neg	436.284	-	-	-
Phosphatidylcholine lyso alkyl 16:0	metab_6898	C24H52NO6P	1.83724	1.80747	0.831454	0.001307	0.01606	5.039	4.9843	5.1419	4.2341	4.3503	4.0236	92.2	-	-	6.53203	-	-	M+FA-H	-	neg_1895	-	-	-	-	-	neg	526.352	-	-	-
Phosphatidylcholine lyso 18:0	metab_6927	C26H54NO7P	1.59547	1.5687	0.887656	0.0007421	0.01238	5.7262	5.5919	5.7199	5.0015	5.146	4.9769	66.3	-	-	6.57803	-	-	M+FA-H	-	neg_1924	-	-	-	-	-	neg	568.363	-	-	-
Phosphatidylethanolamine lyso 18:0	metab_6957	C23H48NO7P	1.47202	1.43971	0.908319	0.00325	0.02486	6.0217	6.0575	5.9508	5.4742	5.592	5.3102	67.2	-	-	6.60865	-	-	M-H	-	neg_1954	-	-	-	-	-	neg	480.31	-	-	-
Phosphatidylcholine 14:0-20:4	metab_7151	C42H76NO8P	2.29784	2.26128	0.740516	0.005039	0.03076	5.27	5.1454	5.3992	4.0048	4.2493	3.4592	97.8	-	-	7.05418	-	-	M+FA-H	-	neg_2148	-	-	-	-	-	neg	798.531	-	-	-
PC(14:0/14:0)	metab_7166	C36H72NO8P	2.18931	2.16423	0.771268	6.83e-05	0.005057	5.2477	5.104	5.1655	4.0995	3.9319	3.9361	-	84.3	-	7.10098	18194-24-6	-	M+FA-H	Glycerophospholipids	neg_2163	-	-	-	HMDB0007866;LMGP01010477	Glycerophosphocholines	neg	722.499	-	Lipids and lipid-like molecules	-
PC(14:0/16:1(9Z))	metab_7170	C38H74NO8P	2.07858	2.04826	0.788233	0.01909	0.06059	5.6347	5.4535	5.5849	4.5498	4.8037	3.7888	-	87.3	-	7.10867	-	-	M+FA-H	Glycerophospholipids	neg_2167	-	-	-	HMDB0007870;LMGP01010485	Glycerophosphocholines	neg	748.515	-	Lipids and lipid-like molecules	-
Phosphatidylethanolamine 17:0-22:5	metab_7171	C44H78NO8P	1.72518	1.69754	0.878435	0.001373	0.01645	6.1931	6.1057	6.2586	5.4154	5.5874	5.2983	90	-	-	7.10867	-	-	M+FA-H	-	neg_2168	-	-	-	-	-	neg	824.546	-	-	-
Phosphatidylethanolamine 17:0-20:3	metab_7190	C42H78NO8P	1.92689	1.89549	0.838349	0.001553	0.01766	5.8027	5.7727	5.8706	4.7883	5.1108	4.7267	82.5	-	-	7.1623	-	-	M+FA-H	-	neg_2187	-	-	-	-	-	neg	800.546	-	-	-
Phosphatidylcholine 15:0-20:4	metab_7216	C43H78NO8P	1.88637	1.86118	0.823068	0.004461	0.02898	5.1548	5.2035	5.3267	4.1489	4.6065	4.1532	68.9	-	-	7.28717	-	-	M-H	-	neg_2213	-	-	-	-	-	neg	766.54	-	-	-
Phosphatidylserine 19:0-22:6	metab_7218	C47H80NO10P	1.52095	1.49714	0.898642	0.004027	0.02718	5.8802	5.868	5.9229	5.2129	5.4905	5.1768	38.5	-	-	7.28717	-	-	M+FA-H	-	neg_2215	-	-	-	-	-	neg	894.549	-	-	-
Phosphatidylcholine alkenyl 16:0-22:6	metab_7220	C46H80NO7P	2.04142	2.01185	0.787437	0.006264	0.03332	5.0606	5.158	5.206	3.8422	4.4555	3.8485	59.4	-	-	7.29487	-	-	M+FA-H	-	neg_2217	-	-	-	-	-	neg	834.567	-	-	-
Phosphatidylethanolamine 22:5-22:6	metab_7238	C49H76NO8P	1.33779	1.30596	0.911765	0.0167	0.05544	5.4687	5.5648	5.3898	4.9861	5.1863	4.8018	37.4	-	-	7.34103	-	-	M-H2O-H	-	neg_2235	-	-	-	-	-	neg	818.518	-	-	-
Phosphatidylcholine 16:0-18:2	metab_7246	C42H80NO8P	1.47782	1.45129	0.915345	0.002214	0.02069	6.5588	6.5375	6.5705	5.9835	6.1459	5.8746	90	-	-	7.37317	-	-	M+FA-H	-	neg_2243	-	-	-	-	-	neg	802.562	-	-	-
Phosphatidylserine 18:0-20:4	metab_7252	C44H78NO10P	1.52601	1.49567	0.889332	0.008101	0.03812	5.614	5.4739	5.4761	4.7437	5.1335	4.8521	71	-	-	7.39632	-	-	M+Na-2H	-	neg_2249	-	-	-	-	-	neg	832.512	-	-	-
Phosphatidylethanolamine alkenyl 18:1-22:6	metab_7258	C45H76NO7P	1.73909	1.70704	0.865308	0.003179	0.02463	5.7405	5.7429	5.7345	4.904	5.2018	4.7932	39.2	-	-	7.41945	-	-	M-H	-	neg_2255	-	-	-	-	-	neg	772.53	-	-	-
Phosphatidylcholine alkyl 18:0-22:6	metab_7270	C48H86NO7P	1.83098	1.81516	0.826755	0.01574	0.05368	5.1829	5.2425	5.3834	4.3703	4.7292	3.9728	80	-	-	7.45027	-	-	M+FA-H	-	neg_2267	-	-	-	-	-	neg	864.613	-	-	-
Phosphatidylethanolamine 18:0-18:1	metab_7282	C41H80NO8P	1.68536	1.65562	0.881152	0.00242	0.02163	6.064	6.0578	6.1044	5.3513	5.5356	5.172	55.1	-	-	7.48125	-	-	M+FA-H	-	neg_2279	-	-	-	-	-	neg	790.561	-	-	-
Phosphatidylethanolamine alkenyl 18:1-22:5	metab_7303	C45H78NO7P	1.8208	1.79163	0.85064	0.001418	0.01685	5.6112	5.6188	5.6417	4.6425	4.9928	4.7181	48.9	-	-	7.54397	-	-	M-H	-	neg_2300	-	-	-	-	-	neg	774.546	-	-	-
Phosphatidylethanolamine 17:0-20:4	metab_7309	C42H76NO8P	2.32216	2.28618	0.731684	0.003148	0.02463	5.1666	5.1874	5.1659	3.416	4.1722	3.7664	50.4	-	-	7.55163	-	-	M-H	-	neg_2306	-	-	-	-	-	neg	752.526	-	-	-
Phosphatidylethanolamine alkenyl 16:0-20:4	metab_7315	C41H74NO7P	1.79497	1.76759	0.859837	0.002335	0.02125	5.8515	5.9105	5.8957	4.8787	5.2834	5.0221	47.9	-	-	7.57468	-	-	M-H	-	neg_2312	-	-	-	-	-	neg	722.514	-	-	-
Phosphatidylcholine 17:0-20:4	metab_7317	C45H82NO8P	2.12233	2.0922	0.775089	0.0006971	0.01202	4.9592	5.0304	5.1358	3.7965	4.1246	3.8028	94.5	-	-	7.57468	-	-	M-H	-	neg_2314	-	-	-	-	-	neg	794.572	-	-	-
PC(o-14:0/16:0)	metab_7323	C38H78NO7P	1.85231	1.81407	0.84323	0.006939	0.03534	5.654	5.8526	5.6206	4.7562	5.1144	4.5707	-	95	-	7.58238	-	-	M+FA-H	Glycerophospholipids	neg_2320	-	-	-	HMDB0013341;LMGP01020012	Glycerophosphocholines	neg	736.551	-	Lipids and lipid-like molecules	-
Phosphatidylethanolamine 18:1-20:1	metab_7334	C43H82NO8P	1.90462	1.8722	0.83265	0.005145	0.03099	5.5806	5.5931	5.6589	4.7146	4.9377	4.3628	75.9	-	-	7.6289	-	-	M-H	-	neg_2331	-	-	-	-	-	neg	770.572	-	-	-
Phosphatidylethanolamine alkyl 18:1-20:1	metab_7354	C43H84NO7P	2.05377	2.01803	0.825691	0.002074	0.0201	6.1015	6.2025	6.1473	4.9599	5.3727	4.9027	51.9	-	-	7.70635	-	-	M+Cl	-	neg_2351	-	-	-	-	-	neg	792.563	-	-	-
Phosphatidylinositol lyso 18:0	metab_7359	C27H53O12P	2.27321	2.25053	0.737244	0.01807	0.05818	5.3117	5.2951	5.5047	4.0813	4.5103	3.2849	31.5	-	-	7.72165	-	-	M-H	-	neg_2356	-	-	-	-	-	neg	599.321	-	-	-
Phosphatidylethanolamine 18:0-20:4	metab_7363	C43H78NO8P	2.00114	1.97252	0.853456	0.0005388	0.01046	6.7937	6.8575	6.9227	5.7498	6.0369	5.7725	68.2	-	-	7.72932	-	-	M-H	-	neg_2360	-	-	-	-	-	neg	766.541	-	-	-
Phosphatidylserine 18:0-20:3	metab_7364	C44H80NO10P	1.82209	1.79348	0.867712	0.0008733	0.01308	6.2659	6.3149	6.3566	5.4094	5.6552	5.3666	81	-	-	7.72932	-	-	M+Na-2H	-	neg_2361	-	-	-	-	-	neg	834.528	-	-	-
Phosphatidylethanolamine 18:0-18:2	metab_7385	C41H78NO8P	1.93796	1.9043	0.849262	0.0007458	0.01238	6.2514	6.2108	6.2447	5.2118	5.4955	5.1795	44.5	-	-	7.80597	-	-	M-H	-	neg_2382	-	-	-	-	-	neg	742.541	-	-	-
Phosphatidylethanolamine alkyl 18:0-16:0	metab_7451	C39H80NO7P	2.39744	2.35725	0.720783	0.001605	0.01794	5.1248	5.3836	5.1236	3.5825	4.0974	3.5888	88	-	-	8.01323	-	-	M-H	-	neg_2448	-	-	-	-	-	neg	704.561	-	-	-
Pc(17:0/9-Hode)	metab_7454	C43H82NO9P	2.58957	2.55293	0.668247	0.02539	0.07251	5.5778	5.8623	5.6405	3.0715	4.8489	3.4931	59.6	-	-	8.02092	-	-	M+FA-H	-	neg_2451	-	-	-	-	-	neg	832.57	-	-	-
Phosphatidylglyceride 20:3-22:6	metab_7472	C48H77O10P	1.97221	1.94998	0.822018	0.00788	0.03766	5.7552	5.6176	5.9028	4.7283	5.0672	4.4059	42.3	-	-	8.15152	-	-	M+Na-2H	-	neg_2469	-	-	-	-	-	neg	865.503	-	-	-
Phosphatidylethanolamine 18:1-22:6	metab_8108	C45H76NO8P	1.80646	1.77687	0.859718	0.001355	0.01631	5.8338	5.8766	5.9313	5.0332	5.239	4.8956	76.1	-	-	8.35818	-	-	M+FA-H	-	neg_3105	-	-	-	-	-	neg	834.53	-	-	-
Phosphatidylcholine 18:0-16:0	metab_8372	C42H84NO8P	2.46807	2.43098	0.728816	0.01065	0.04314	5.8498	6.1367	6.0354	4.0084	5.0784	4.0463	69.5	-	-	8.15152	-	-	M+FA-H	-	neg_3369	-	-	-	-	-	neg	806.593	-	-	-
Phosphatidylcholine 18:0-18:1	metab_8377	C44H86NO8P	1.99914	1.96435	0.842411	0.004135	0.02764	6.4716	6.5804	6.557	5.4616	5.8232	5.2343	65.9	-	-	8.11318	-	-	M+FA-H	-	neg_3374	-	-	-	-	-	neg	832.609	-	-	-
Phosphatidylcholine 18:0-20:2	metab_8381	C46H88NO8P	2.10324	2.06572	0.803199	0.01021	0.04211	5.9613	5.9307	5.927	4.8126	5.1908	4.31	63.2	-	-	8.0824	-	-	M+FA-H	-	neg_3378	-	-	-	-	-	neg	858.623	-	-	-
Phosphatidylcholine alkyl 16:0-16:0	metab_8388	C40H82NO7P	2.04315	2.00504	0.828816	0.004741	0.02991	6.2314	6.4714	6.225	5.0755	5.5725	5.0395	86.5	-	-	8.02092	-	-	M+FA-H	-	neg_3385	-	-	-	-	-	neg	764.582	-	-	-
Phosphatidylcholine alkenyl 18:0-18:1	metab_8400	C44H86NO7P	2.456	2.41483	0.712854	0.01132	0.04478	5.5493	5.5913	5.6167	4.108	4.5343	3.3047	79.4	-	-	7.97473	-	-	M+FA-H	-	neg_3397	-	-	-	-	-	neg	816.614	-	-	-
Phosphatidylcholine alkenyl 16:0-16:0	metab_8442	C40H80NO7P	2.38431	2.34439	0.735187	0.002173	0.02039	5.3603	5.6071	5.4379	3.8239	4.4064	3.8302	85.2	-	-	7.90565	-	-	M+FA-H	-	neg_3439	-	-	-	-	-	neg	762.567	-	-	-
Sphingomyelin d18:1-C18:0	metab_8474	C41H83N2O6P	2.18464	2.14621	0.78731	0.007713	0.03724	5.8011	6.0635	5.8664	4.4225	5.1351	4.4027	72.8	-	-	7.85965	-	-	M+FA-H	-	neg_3471	-	-	-	-	-	neg	775.598	-	-	-
Phosphatidylethanolamine 18:0-20:1	metab_8477	C43H84NO8P	2.17774	2.14038	0.79584	0.005068	0.03082	5.9671	6.016	6.0469	4.7643	5.1705	4.413	77.5	-	-	7.84432	-	-	M+FA-H	-	neg_3474	-	-	-	-	-	neg	818.594	-	-	-
Phosphatidylethanolamine 16:0-18:1	metab_8482	C39H76NO8P	2.12616	2.08859	0.794339	0.002109	0.02018	5.5999	5.5882	5.5588	4.2336	4.7542	4.3128	59.3	-	-	7.82132	-	-	M-H	-	neg_3479	-	-	-	-	-	neg	716.525	-	-	-
Phosphatidylserine 18:0-18:1	metab_8485	C42H80NO10P	2.04462	2.00932	0.820176	0.0004452	0.009397	5.7973	5.7514	5.8187	4.7296	4.9227	4.5917	89.2	-	-	7.80597	-	-	M+Na-2H	-	neg_3482	-	-	-	-	-	neg	810.528	-	-	-
Phosphatidylethanolamine alkenyl 18:0-22:6	metab_8496	C45H78NO7P	2.23041	2.1941	0.77515	0.00273	0.02313	5.6407	5.658	5.7	4.1577	4.7733	4.2458	34.6	-	-	7.76767	-	-	M-H	-	neg_3493	-	-	-	-	-	neg	774.546	-	-	-
Phosphatidylcholine 18:0-20:3	metab_8500	C46H86NO8P	2.00588	1.97226	0.83197	0.002604	0.02263	6.0784	6.0841	6.1723	5.0686	5.3538	4.8333	89.2	-	-	7.75232	-	-	M+FA-H	-	neg_3497	-	-	-	-	-	neg	856.608	-	-	-
Phosphatidylethanolamine alkenyl 16:0-20:0	metab_8503	C41H82NO7P	2.26096	2.22758	0.768404	0.0002258	0.008397	5.4335	5.5205	5.5112	4.1269	4.4104	4.1138	62.5	-	-	7.73698	-	-	M+FA-H	-	neg_3500	-	-	-	-	-	neg	776.584	-	-	-
Phosphatidylcholine 15:0-16:0	metab_8525	C39H78NO8P	1.90529	1.86896	0.830557	0.008255	0.03852	5.5769	5.772	5.5758	4.5432	5.0534	4.4607	62.4	-	-	7.6523	-	-	M-H	-	neg_3522	-	-	-	-	-	neg	718.541	-	-	-
Phosphatidylcholine 16:0-16:0	metab_8528	C40H80NO8P	1.70439	1.6736	0.88803	0.004702	0.02991	6.6727	6.845	6.6559	5.8393	6.2066	5.8712	85	-	-	7.64453	-	-	M+FA-H	-	neg_3525	-	-	-	-	-	neg	778.562	-	-	-
Phosphatidylcholine 16:0-18:1	metab_8534	C42H82NO8P	1.59404	1.56929	0.870076	0.01414	0.05022	5.1752	5.3568	5.3088	4.6324	4.8421	4.3065	98.1	-	-	7.63672	-	-	M+Cl	-	neg_3531	-	-	-	-	-	neg	794.548	-	-	-
Sphingomyelin d18:0-C16:0	metab_8544	C39H81N2O6P	1.75384	1.72291	0.846013	0.01628	0.05476	5.2947	5.6721	5.3993	4.4609	4.97	4.4127	67.1	-	-	7.61325	-	-	M+FA-H	-	neg_3541	-	-	-	-	-	neg	749.582	-	-	-
Phosphatidylcholine alkyl 16:0-18:2	metab_8548	C42H82NO7P	1.82152	1.79341	0.846878	0.001929	0.0195	5.4603	5.5629	5.5514	4.5464	4.9022	4.5892	80.3	-	-	7.5978	-	-	M+FA-H	-	neg_3545	-	-	-	-	-	neg	788.582	-	-	-
Pe(18:0/9-Hode)	metab_8558	C41H78NO9P	2.134	2.11783	0.7761	0.008638	0.03927	5.2386	5.3114	5.7435	4.2296	4.5505	3.8638	91	-	-	7.57468	-	-	M+FA-H	-	neg_3555	-	-	-	-	-	neg	804.541	-	-	-
Phosphatidylethanolamine 18:0-20:3	metab_8564	C43H80NO8P	1.80015	1.7701	0.861373	0.00193	0.0195	5.9233	5.9954	5.9127	4.9684	5.3358	5.0567	60.1	-	-	7.56698	-	-	M+Na-2H	-	neg_3561	-	-	-	-	-	neg	790.541	-	-	-
Phosphatidylcholine 18:0-22:5	metab_8572	C48H86NO8P	1.90359	1.86911	0.842712	0.001472	0.01737	5.842	5.8032	5.7884	4.7678	5.1294	4.794	74.3	-	-	7.54397	-	-	M+FA-H	-	neg_3569	-	-	-	-	-	neg	880.609	-	-	-
Phosphatidylcholine alkyl 16:0-20:4	metab_8597	C44H82NO7P	1.68689	1.65776	0.882449	0.001659	0.01821	6.098	6.119	6.1582	5.401	5.5698	5.2447	69.9	-	-	7.49668	-	-	M+FA-H	-	neg_3594	-	-	-	-	-	neg	812.584	-	-	-
Phosphatidylethanolamine 19:0-20:3	metab_8598	C44H82NO8P	1.71928	1.68616	0.872989	0.002357	0.02135	5.9041	5.9384	5.8733	5.0931	5.3645	5.0073	43.3	-	-	7.49668	-	-	M-H2O-H	-	neg_3595	-	-	-	-	-	neg	764.552	-	-	-
Pc(16:0/12-Hete)	metab_8603	C44H80NO9P	1.7857	1.7516	0.835921	0.008598	0.03927	5.1339	5.063	5.0707	4.2907	4.5321	3.9387	98.3	-	-	7.48125	-	-	M+Cl	-	neg_3600	-	-	-	-	-	neg	832.519	-	-	-
Phosphatidylcholine alkyl 16:0-22:5	metab_8608	C46H84NO7P	1.64409	1.61849	0.887016	0.003928	0.02697	6.1218	6.1618	6.2223	5.4549	5.6748	5.2851	69.2	-	-	7.4735	-	-	M+FA-H	-	neg_3605	-	-	-	-	-	neg	838.598	-	-	-
Phosphatidylcholine 18:0-22:6	metab_8620	C48H84NO8P	1.85373	1.82321	0.844259	0.007367	0.03634	5.7991	5.7199	5.7794	4.8	5.2029	4.6001	75	-	-	7.43483	-	-	M+FA-H	-	neg_3617	-	-	-	-	-	neg	878.594	-	-	-
Phosphatidylserine 18:1-22:6	metab_8629	C46H76NO10P	1.31884	1.2904	0.918718	0.01062	0.04306	5.6717	5.6558	5.6135	5.2288	5.3376	4.9988	60.6	-	-	7.42715	-	-	M-H2O-H	-	neg_3626	-	-	-	-	-	neg	814.502	-	-	-
Phosphatidylethanolamine alkenyl 19:0-20:4	metab_8631	C44H80NO7P	1.78975	1.75918	0.851366	0.0009978	0.01404	5.4215	5.3801	5.4474	4.5537	4.7904	4.4902	93.5	-	-	7.41945	-	-	M+FA-H	-	neg_3628	-	-	-	-	-	neg	810.566	-	-	-
PE-NMe2(14:0/18:1(9Z))	metab_8640	C39H76NO8P	1.89943	1.866	0.832725	0.002054	0.02003	5.4918	5.4576	5.4794	4.4278	4.8166	4.4361	-	36.7	-	7.39632	-	-	M+Na-2H	Glycerophospholipids	neg_3637	-	-	-	HMDB0113851	Glycerophosphoethanolamines	neg	738.509	-	Lipids and lipid-like molecules	-
Phosphatidylcholine 18:1-18:2	metab_8644	C44H82NO8P	1.56672	1.53902	0.903781	0.001757	0.01882	6.4654	6.4239	6.4719	5.7909	5.9916	5.716	76	-	-	7.37317	-	-	M+FA-H	-	neg_3641	-	-	-	-	-	neg	828.578	-	-	-
Phosphatidylcholine 15:0-18:2	metab_8646	C41H78NO8P	1.78543	1.75248	0.84967	0.004167	0.02769	5.44	5.4538	5.4509	4.6148	4.8766	4.3952	37.6	-	-	7.37317	-	-	M-H	-	neg_3643	-	-	-	-	-	neg	742.541	-	-	-
Phosphatidylcholine alkyl 16:0-22:6	metab_8648	C46H82NO7P	1.57987	1.55373	0.886945	0.009312	0.04061	5.8076	5.8326	5.8465	5.1973	5.3975	4.9159	60.3	-	-	7.35768	-	-	M+FA-H	-	neg_3645	-	-	-	-	-	neg	836.582	-	-	-
Phosphatidylethanolamine 17:0-18:1	metab_8656	C40H78NO8P	1.48787	1.45971	0.913838	0.003527	0.02586	6.5855	6.5533	6.5672	5.988	6.1677	5.852	77	-	-	7.34103	-	-	M+FA-H	-	neg_3653	-	-	-	-	-	neg	776.547	-	-	-
Phosphatidylethanolamine 16:0-16:0	metab_8658	C37H74NO8P	1.73742	1.70166	0.848067	0.008728	0.03946	5.1973	5.3266	5.153	4.3679	4.7309	4.1972	33.7	-	-	7.34103	-	-	M-H	-	neg_3655	-	-	-	-	-	neg	690.509	-	-	-
Phosphatidylethanolamine 16:0-22:6	metab_8678	C43H74NO8P	2.28238	2.24431	0.739396	0.001736	0.01866	5.0319	5.0799	5.0956	3.5682	4.1005	3.5745	35.1	-	-	7.27945	-	-	M-H	-	neg_3675	-	-	-	-	-	neg	762.507	-	-	-
Phosphatidylcholine 18:1-22:6	metab_8711	C48H82NO8P	1.86004	1.82343	0.853659	0.002264	0.02086	6.0469	5.9111	5.9989	5.1606	5.2874	4.882	74.1	-	-	7.17765	-	-	M+FA-H	-	neg_3708	-	-	-	-	-	neg	876.577	-	-	-
Phosphatidylcholine 16:0-22:6	metab_8712	C46H80NO8P	1.67595	1.64458	0.88319	0.001268	0.01586	6.077	6.0003	6.0543	5.3254	5.49	5.1992	72	-	-	7.17765	-	-	M+FA-H	-	neg_3709	-	-	-	-	-	neg	850.561	-	-	-
Phosphatidylethanolamine 18:1-22:4	metab_8714	C45H80NO8P	2.48324	2.44314	0.704742	0.002051	0.02003	5.307	5.2396	5.3953	3.5259	4.1758	3.5322	54.6	-	-	7.16998	-	-	M+FA-H	-	neg_3711	-	-	-	-	-	neg	838.561	-	-	-
Phosphatidylethanolamine 17:0-18:2	metab_8726	C40H76NO8P	1.96822	1.93301	0.830199	0.001239	0.01567	5.755	5.6742	5.7966	4.8187	4.9344	4.549	84.2	-	-	7.13167	-	-	M+FA-H	-	neg_3723	-	-	-	-	-	neg	774.53	-	-	-
LysoPC(17:0)	metab_9010	C25H52NO7P	1.74911	1.71955	0.840476	0.008748	0.03946	5.0661	4.966	5.0887	4.3431	4.4505	3.9141	-	49.1	map00564;map05231	6.57803	-	Glycerophospholipid metabolism; Choline metabolism in cancer	M-H	Glycerophospholipids	neg_4007	Lipid metabolism;Cancer: overview	Metabolism;Human Diseases	Lipids	HMDB0012108	Glycerophosphocholines	neg	508.342	Phospholipids	Lipids and lipid-like molecules	C04230
Hydroxybuprenorphine	metab_9050	C29H41NO5	1.55353	1.52162	0.866917	0.01164	0.04567	4.8832	4.7434	4.7563	4.1979	4.3714	3.8995	-	64.6	-	6.53203	-	-	M+Na-2H	Phenanthrenes and derivatives	neg_4047	-	-	-	HMDB0060547	Not Available	neg	504.272	-	Benzenoids	-
1-Stearoylglycerophosphoserine	metab_9105	C24H48NO9P	1.2487	1.21401	0.915779	0.03243	0.08539	5.3344	5.098	5.0641	4.7797	4.8829	4.5282	-	53.7	-	6.47838	-	-	M+Na-2H	Glycerophospholipids	neg_4102	-	-	-	HMDB0061698	Glycerophosphoserines	neg	546.282	-	Lipids and lipid-like molecules	-
PE(18:1(9Z)/0:0)	metab_9107	C23H46NO7P	1.32538	1.28945	0.916667	0.01422	0.05045	5.7262	5.5424	5.5086	5.1667	5.2573	4.955	95.6	-	-	6.47838	-	-	M-H	-	neg_4104	-	-	-	LMGP02050004	-	neg	478.295	-	-	-
Phosphatidylcholine lyso 18:1	metab_9134	C26H52NO7P	1.49047	1.44972	0.905385	0.009208	0.04035	6.294	6.0268	6.0064	5.583	5.6362	5.3727	78.1	-	-	6.4476	-	-	M+FA-H	-	neg_4131	-	-	-	-	-	neg	566.347	-	-	-
LysoPC(15:0)	metab_9150	C23H48NO7P	1.472	1.43785	0.901929	0.003166	0.02463	5.743	5.5101	5.5418	5.0571	5.1256	4.9643	-	59.8	map00564;map05231	6.4321	-	Glycerophospholipid metabolism; Choline metabolism in cancer	M-H	Glycerophospholipids	neg_4147	Lipid metabolism;Cancer: overview	Metabolism;Human Diseases	Lipids	HMDB0010381	Glycerophosphocholines	neg	480.311	Phospholipids	Lipids and lipid-like molecules	C04230
Phosphatidylcholine lyso 18:2	metab_9206	C26H50NO7P	1.51152	1.47136	0.892916	0.006546	0.03406	5.6393	5.4499	5.3824	4.9426	5.0224	4.743	68.9	-	-	6.35463	-	-	M+FA-H	-	neg_4203	-	-	-	-	-	neg	564.332	-	-	-
Phosphatidylcholine lyso 20:4	metab_9227	C28H50NO7P	1.54598	1.51051	0.893939	0.002322	0.02125	5.8181	5.6161	5.5933	5.0857	5.1549	4.9824	81.9	-	-	6.33135	-	-	M+FA-H	-	neg_4224	-	-	-	-	-	neg	588.332	-	-	-
Phosphatidylcholine lyso 16:1	metab_9228	C24H48NO7P	1.59087	1.54651	0.878326	0.01097	0.04395	5.6433	5.3799	5.3233	4.8606	4.9278	4.5683	82.6	-	-	6.33135	-	-	M+FA-H	-	neg_4225	-	-	-	-	-	neg	538.316	-	-	-
Phosphatidylcholine lyso 14:0	metab_9243	C22H46NO7P	1.61112	1.56732	0.868385	0.01023	0.04211	5.37	5.0826	5.0241	4.4738	4.6614	4.3048	75.8	-	-	6.3158	-	-	M+FA-H	-	neg_4240	-	-	-	-	-	neg	512.3	-	-	-
Phosphatidylcholine lyso 22:6	metab_9254	C30H50NO7P	1.60512	1.56263	0.871067	0.009526	0.04092	5.383	5.1377	5.1153	4.6278	4.6809	4.3104	66.8	-	-	6.30025	-	-	M+FA-H	-	neg_4251	-	-	-	-	-	neg	612.332	-	-	-
Phosphatidylcholine lyso 20:5	metab_9321	C28H48NO7P	1.63428	1.59432	0.871328	0.003808	0.02662	5.4551	5.199	5.1761	4.6099	4.7101	4.4745	81.6	-	-	6.2612	-	-	M+FA-H	-	neg_4318	-	-	-	-	-	neg	586.317	-	-	-
Glycyl-L-leucine	metab_9827	C8H16N2O3	1.29775	1.3001	0.893574	0.0006319	0.01129	3.9567	4.0175	3.9776	3.6277	3.4895	3.5622	55.6	-	-	2.12078	869-19-2	-	M-H	Carboxylic acids and derivatives	neg_4824	-	-	-	HMDB0028929;HMDB0000759;MJDBOTE0000578	Amino acids, peptides, and analogues	neg	187.108	-	Organic acids and derivatives	C02155
Pantothenic Acid	metab_9835	C9H17NO5	1.61167	1.587	0.870491	0.005376	0.03151	5.3199	5.012	5.3056	4.5181	4.6689	4.4238	69.1	-	map01100;map00770;map00410;map04977	2.01458	79-83-4	Metabolic pathways; Pantothenate and CoA biosynthesis; beta-Alanine metabolism; Vitamin digestion and absorption	M-H	Organooxygen compounds	neg_4832	Global and overview maps;Metabolism of cofactors and vitamins;Metabolism of other amino acids;Digestive system	Metabolism;Metabolism;Metabolism;Organismal Systems	Vitamins and Cofactors	HMDB0000210	Alcohols and polyols	neg	218.103	Vitamins	Organic oxygen compounds	C00864
N-Carboxyacetyl-D-phenylalanine	metab_9847	C12H13NO5	1.57812	1.55849	0.84217	0.002682	0.02293	4.0517	3.931	4.1835	3.3876	3.5355	3.3211	-	37.4	-	1.81782	-	-	M-H2O-H	Carboxylic acids and derivatives	neg_4844	-	-	-	HMDB0039102	Amino acids, peptides, and analogues	neg	232.059	-	Organic acids and derivatives	-
Marshmine	metab_9855	C20H21NO5	1.57027	1.57476	0.84069	0.02566	0.07303	4.231	4.3629	4.7944	3.793	3.9267	3.5373	-	36.9	-	1.70247	160927-88-8	-	M+Na-2H	Quinolines and derivatives	neg_4852	-	-	-	HMDB0041046	Benzoquinolines	neg	376.119	-	Organoheterocyclic compounds	-
Guanosine	metab_9881	C10H13N5O5	1.83248	1.81866	0.840999	0.0001242	0.006514	5.2351	5.224	5.3898	4.4711	4.4051	4.4541	84.1	-	map01100;map02010;map00230	1.2544	118-00-3	Metabolic pathways; ABC transporters; Purine metabolism	M-H	Purine nucleosides	neg_4879	Global and overview maps;Membrane transport;Nucleotide metabolism	Metabolism;Environmental Information Processing;Metabolism	Nucleic acids	HMDB0000133	Not Available	neg	282.085	Nucleosides	Nucleosides, nucleotides, and analogues	C00387
CAMP	metab_9886	C10H12N5O6P	1.58181	1.56022	0.853417	0.01866	0.05955	4.9666	4.4798	4.4695	4.0776	3.8424	3.9579	58.9	-	map05166;map05142;map05165;map04114;map00230;map05146;map04015;map04014;map04540;map04270;map04911;map04910;map04371;map04213;map04072;map04211;map04724;map04062;map05012;map04750;map04919;map04928;map04961;map04960;map04962;map04921;map04923;map04922;map04925;map04924;map04927;map04926;map05034;map04726;map04725;map04742;map05030;map05031;map05032;map04720;map01100;map05133;map05200;map04261;map…	1.21392	-	Human T-cell leukemia virus 1 infection; Chagas disease (American trypanosomiasis); Human papillomavirus infection; Oocyte meiosis; Purine metabolism; Amoebiasis; Rap1 signaling pathway; Ras signaling pathway; Gap junction; Vascular smooth muscle contraction; Insulin secretion; Insulin signaling pathway; Apelin signaling pathway; Longevity regulating pathway - multiple species; Phospholipase D si…	M-H	Purine nucleotides	neg_4884	Infectious disease: viral;Infectious disease: parasitic;Infectious disease: viral;Cell growth and death;Nucleotide metabolism;Infectious disease: parasitic;Signal transduction;Signal transduction;Cellular community - eukaryotes;Circulatory system;Endocrine system;Endocrine system;Signal transduction;Aging;Signal transduction;Aging;Nervous system;Immune system;Neurodegenerative disease;Sensory sys…	Human Diseases;Human Diseases;Human Diseases;Cellular Processes;Metabolism;Human Diseases;Environmental Information Processing;Environmental Information Processing;Cellular Processes;Organismal Systems;Organismal Systems;Organismal Systems;Environmental Information Processing;Organismal Systems;Environmental Information Processing;Organismal Systems;Organismal Systems;Organismal Systems;Human Dis…	Nucleic acids	HMDB0000058	Cyclic purine nucleotides	neg	328.046	Cyclic nucleotides	Nucleosides, nucleotides, and analogues	C00575
L-Tyrosine	metab_9904	C9H11NO3	1.54689	1.53436	0.871872	0.006352	0.03359	4.9358	4.7808	5.1512	4.2682	4.4335	4.2614	79.8	-	map01100;map00350;map00730;map00130;map01230;map05031;map05012;map01210;map00360;map04974;map00970;map04728;map05034;map00400;map05030;map05230;map04916;map04917	1.1166	60-18-4	Metabolic pathways; Tyrosine metabolism; Thiamine metabolism; Ubiquinone and other terpenoid-quinone biosynthesis; Biosynthesis of amino acids; Amphetamine addiction; Parkinson disease; 2-Oxocarboxylic acid metabolism; Phenylalanine metabolism; Protein digestion and absorption; Aminoacyl-tRNA biosynthesis; Dopaminergic synapse; Alcoholism; Phenylalanine, tyrosine and tryptophan biosynthesis; Coca…	M-H	Carboxylic acids and derivatives	neg_4902	Global and overview maps;Amino acid metabolism;Metabolism of cofactors and vitamins;Metabolism of cofactors and vitamins;Global and overview maps;Substance dependence;Neurodegenerative disease;Global and overview maps;Amino acid metabolism;Digestive system;Translation;Nervous system;Substance dependence;Amino acid metabolism;Substance dependence;Cancer: overview;Endocrine system;Endocrine system	Metabolism;Metabolism;Metabolism;Metabolism;Metabolism;Human Diseases;Human Diseases;Metabolism;Metabolism;Organismal Systems;Genetic Information Processing;Organismal Systems;Human Diseases;Metabolism;Human Diseases;Human Diseases;Organismal Systems;Organismal Systems	Peptides	HMDB0000158	Amino acids, peptides, and analogues	neg	180.066	Amino acids	Organic acids and derivatives	C00082
Xanthine	metab_9923	C5H4N4O2	1.08607	1.08755	0.914788	0.02683	0.07487	3.9923	3.8929	4.2248	3.6573	3.7303	3.6911	67.5	-	map01100;map00230;map00232	0.995017	69-89-6	Metabolic pathways; Purine metabolism; Caffeine metabolism	M-H	Imidazopyrimidines	neg_4921	Global and overview maps;Nucleotide metabolism;Biosynthesis of other secondary metabolites	Metabolism;Metabolism;Metabolism	-	HMDB0000292	Purines and purine derivatives	neg	151.025	-	Organoheterocyclic compounds	C00385
4'-Hydroxy-4-methoxydalbergione	metab_9948	C16H14O4	1.62486	1.6167	0.847196	0.01452	0.05092	4.6016	4.6504	4.9234	4.062	4.217	3.7308	31.3	-	-	0.93905	-	-	M+K-2H	-	neg_4946	-	-	-	-	-	neg	307.035	-	-	-
Aspartyl-Gamma-glutamate	metab_10104	C9H15N3O6	1.74501	1.71831	0.822938	0.001791	0.01899	4.4615	4.1851	4.4833	3.5709	3.6854	3.5485	-	74.7	-	0.651733	-	-	M-H	Carboxylic acids and derivatives	neg_5102	-	-	-	HMDB0028767	Amino acids, peptides, and analogues	neg	260.089	-	Organic acids and derivatives	-
Isorheagenine	metab_10121	C20H19NO6	1.52098	1.50876	0.898548	0.008007	0.0379	6.0734	5.8959	6.2161	5.4155	5.6067	5.3201	-	43.3	-	0.63635	17948-35-5	-	2M+FA-H	Rhoeadine alkaloids	neg_5119	-	-	-	HMDB0029360	Not Available	neg	783.246	-	Alkaloids and derivatives	-
L-2-Aminoadipic acid	metab_10144	C6H11NO4	1.60413	1.58563	0.832104	0.009673	0.04108	4.0871	3.9412	4.176	3.4486	3.5721	3.1354	74.9	-	map01100;map01210;map00310;map01230	0.62865	-	Metabolic pathways; 2-Oxocarboxylic acid metabolism; Lysine degradation; Biosynthesis of amino acids	M-H	Carboxylic acids and derivatives	neg_5142	Global and overview maps;Global and overview maps;Amino acid metabolism;Global and overview maps	Metabolism;Metabolism;Metabolism;Metabolism	-	HMDB0000510	Amino acids, peptides, and analogues	neg	160.061	-	Organic acids and derivatives	C00956
5'-CMP	metab_10153	C9H14N3O8P	1.21958	1.21636	0.923347	0.02313	0.06815	5.4708	5.2491	5.5213	5.036	5.115	4.8446	53.9	-	map00240;map01100	0.620967	-	Pyrimidine metabolism; Metabolic pathways	M-H	Pyrimidine nucleotides	neg_5151	Nucleotide metabolism;Global and overview maps	Metabolism;Metabolism	Nucleic acids	HMDB0000095	Pyrimidine ribonucleotides	neg	322.045	Nucleotides	Nucleosides, nucleotides, and analogues	C00055
N-Acetylgalactosaminyl lactose	metab_10166	C20H35NO16	1.53457	1.52976	0.880886	0.01149	0.04525	5.295	5.2497	5.5733	4.6554	4.9377	4.6057	-	51.5	-	0.613317	-	-	M+Cl	Organooxygen compounds	neg_5164	-	-	-	HMDB0041622	Carbohydrates and carbohydrate conjugates	neg	580.166	-	Organic oxygen compounds	-
D-Xylulose 5-phosphate	metab_10199	C5H11O8P	1.15935	1.14579	0.929886	0.001936	0.0195	4.9002	4.836	4.9403	4.6214	4.5082	4.5161	68.9	-	map01100;map00040;map01200;map00053;map04918;map01230;map00030	0.597967	-	Metabolic pathways; Pentose and glucuronate interconversions; Carbon metabolism; Ascorbate and aldarate metabolism; Thyroid hormone synthesis; Biosynthesis of amino acids; Pentose phosphate pathway	M-H2O-H	Organooxygen compounds	neg_5197	Global and overview maps;Carbohydrate metabolism;Global and overview maps;Carbohydrate metabolism;Endocrine system;Global and overview maps;Carbohydrate metabolism	Metabolism;Metabolism;Metabolism;Metabolism;Organismal Systems;Metabolism;Metabolism	-	HMDB0000868	Carbohydrates and carbohydrate conjugates	neg	211.001	-	Organic oxygen compounds	C00231
N-(1-Deoxy-1-fructosyl)histidine	metab_10239	C12H19N3O7	1.41045	1.40287	0.903528	0.01105	0.04409	5.5655	5.4061	5.6979	4.9451	5.1901	4.9245	-	35.6	-	0.582633	25020-13-7	-	M+K-2H	Prenol lipids	neg_5237	-	-	-	HMDB0037839	Sesquiterpenoids	neg	354.073	-	Lipids and lipid-like molecules	-
D-Erythrose 4-phosphate	metab_10257	C4H9O7P	1.53183	1.50066	0.87235	0.002588	0.02254	4.7871	4.5916	4.6278	3.9831	4.2009	4.0357	37.2	-	map01100;map01200;map01230;map00400;map00030;map00750	0.582633	585-18-2	Metabolic pathways; Carbon metabolism; Biosynthesis of amino acids; Phenylalanine, tyrosine and tryptophan biosynthesis; Pentose phosphate pathway; Vitamin B6 metabolism	M-H	Organooxygen compounds	neg_5255	Global and overview maps;Global and overview maps;Global and overview maps;Amino acid metabolism;Carbohydrate metabolism;Metabolism of cofactors and vitamins	Metabolism;Metabolism;Metabolism;Metabolism;Metabolism;Metabolism	-	HMDB0001321	Carbohydrates and carbohydrate conjugates	neg	199.001	-	Organic oxygen compounds	C00279
Carnosine	metab_10499	C9H14N4O3	1.58999	1.56355	0.870238	0.004763	0.02991	5.1523	4.8751	5.094	4.3127	4.5433	4.3025	67.4	-	map01100;map00340;map00410	0.513333	305-84-0	Metabolic pathways; Histidine metabolism; beta-Alanine metabolism	M-H	Peptidomimetics	neg_5497	Global and overview maps;Amino acid metabolism;Metabolism of other amino acids	Metabolism;Metabolism;Metabolism	Peptides	HMDB0000033	Hybrid peptides	neg	225.099	Peptides	Organic acids and derivatives	C00386
B-Ala-Lys	metab_10507	C9H19N3O3	1.29332	1.30364	0.895726	0.007338	0.03632	4.2119	4.3128	4.2485	3.9699	3.6859	3.7864	54	-	-	0.505217	-	-	M-H	-	neg_5505	-	-	-	-	-	neg	216.135	-	-	-
Cmp	metab_10644	C9H14N3O8P	1.08146	1.06044	0.933731	0.01054	0.04279	4.6512	4.7273	4.7014	4.4674	4.4237	4.2545	50.2	-	map00240;map01100	0.931283	-	Pyrimidine metabolism; Metabolic pathways	M-H, M+K-2H	Organooxygen compounds	neg_237	Nucleotide metabolism;Global and overview maps	Metabolism;Metabolism	Nucleic acids	HMDB0240312;HMDB0000095	Carbohydrates and carbohydrate conjugates	neg	322.045	Nucleotides	Organic oxygen compounds	C00055
Dulcitol	metab_10645	C6H14O6	1.5976	1.56674	0.8862	0.005744	0.03231	5.9951	5.6307	5.8515	5.1177	5.2869	5.0858	66.3	-	map01100;map00052	0.597967	-	Metabolic pathways; Galactose metabolism	M-H, M+Cl	Organooxygen compounds	neg_189	Global and overview maps;Carbohydrate metabolism	Metabolism;Metabolism	-	HMDB0011632;HMDB0000107	Carbohydrates and carbohydrate conjugates	neg	217.048	-	Organic oxygen compounds	C01697
L-Glutamate	metab_10647	C5H9NO4	1.39657	1.36705	0.92043	0.00818	0.03833	6.5796	6.2656	6.4209	5.8905	6.0108	5.833	78.2	-	map01200;map00330;map00220;map00250;map04072;map04216;map00630;map00430;map04964;map00471;map02010;map00860;map04080;map05016;map05017;map05014;map04727;map04742;map04723;map05031;map04721;map04720;map01100;map00480;map04540;map01210;map00340;map00524;map01230;map04068;map05034;map04724;map05030;map00650;map00910;map04974;map04713;map00970;map05230;map05033;map04730	0.590267	-	Carbon metabolism; Arginine and proline metabolism; Arginine biosynthesis; Alanine, aspartate and glutamate metabolism; Phospholipase D signaling pathway; Ferroptosis; Glyoxylate and dicarboxylate metabolism; Taurine and hypotaurine metabolism; Proximal tubule bicarbonate reclamation; D-Glutamine and D-glutamate metabolism; ABC transporters; Porphyrin and chlorophyll metabolism; Neuroactive ligan…	M-H, M+Na-2H, M-H2O-H	Carboxylic acids and derivatives	neg_29	Global and overview maps;Amino acid metabolism;Amino acid metabolism;Amino acid metabolism;Signal transduction;Cell growth and death;Carbohydrate metabolism;Metabolism of other amino acids;Excretory system;Metabolism of other amino acids;Membrane transport;Metabolism of cofactors and vitamins;Signaling molecules and interaction;Neurodegenerative disease;Neurodegenerative disease;Neurodegenerative…	Metabolism;Metabolism;Metabolism;Metabolism;Environmental Information Processing;Cellular Processes;Metabolism;Metabolism;Organismal Systems;Metabolism;Environmental Information Processing;Metabolism;Environmental Information Processing;Human Diseases;Human Diseases;Human Diseases;Organismal Systems;Organismal Systems;Organismal Systems;Human Diseases;Organismal Systems;Organismal Systems;Metabol…	Peptides;Hormones and transmitters	HMDB0060475;HMDB0000148;HMDB0003339	Amino acids, peptides, and analogues	neg	146.045	Amino acids;Neurotransmitters	Organic acids and derivatives	C00025
N-Acetylneuraminic acid	metab_10648	C11H19NO9	1.68599	1.65638	0.866374	0.003984	0.02709	5.5881	5.278	5.5241	4.7182	4.8745	4.6049	53.1	-	map01100;map00520	0.620967	21646-00-4;19342-33-7	Metabolic pathways; Amino sugar and nucleotide sugar metabolism	M-H	Organooxygen compounds	neg_1058	Global and overview maps;Carbohydrate metabolism	Metabolism;Metabolism	Carbohydrates	HMDB0000773;HMDB0000230	Carbohydrates and carbohydrate conjugates	neg	308.099	Monosaccharides	Organic oxygen compounds	C00270
Phosphocholine	metab_13	C5H14NO4P	1.09442	1.0639	0.931589	0.02685	0.04716	6.5653	6.1662	6.3017	5.8526	6.0084	5.8682	91.9	-	map01100;map00564;map05231	0.567917	-	Metabolic pathways; Glycerophospholipid metabolism; Choline metabolism in cancer	M+Na, M+K, 2M+H, M+H	Organonitrogen compounds	pos_14	Global and overview maps;Lipid metabolism;Cancer: overview	Metabolism;Metabolism;Human Diseases	-	HMDB0001565	Quaternary ammonium salts	pos	184.073	-	Organic nitrogen compounds	C00588
PE(18:3(9Z,12Z,15Z)/20:0)	metab_31	C43H80NO8P	1.64603	1.58862	0.870926	0.004981	0.01542	7.0571	6.9843	6.948	6.0068	6.3994	5.8728	-	87.2	-	7.56442	-	-	M+Na, M+ACN+Na, M+2Na-H, M+K	Glycerophospholipids	pos_32	-	-	-	HMDB0009163;LMGP02010726	Glycerophosphoethanolamines	pos	833.586	-	Lipids and lipid-like molecules	-
Glutathione, oxidized	metab_40	C20H32N6O12S2	1.66393	1.61454	0.848568	0.006058	0.01726	6.4092	5.9519	6.1827	5.2523	5.4438	5.0384	65.9	-	map01100;map04918;map00480;map04216	0.658283	-	Metabolic pathways; Thyroid hormone synthesis; Glutathione metabolism; Ferroptosis	M+2H, M+K, M+H, M+Na	Carboxylic acids and derivatives	pos_41	Global and overview maps;Endocrine system;Metabolism of other amino acids;Cell growth and death	Metabolism;Organismal Systems;Metabolism;Cellular Processes	-	HMDB0003337;HMDB0011691	Amino acids, peptides, and analogues	pos	307.083	-	Organic acids and derivatives	C00127
3-amino-2-naphthoic acid	metab_60	C11H9NO2	1.14942	1.11683	0.922277	0.009365	0.0223	5.9317	5.7192	5.9501	5.3625	5.5356	5.3338	31.1	-	-	2.4044	-	-	M+H, M+NH4, M+H-H2O	-	pos_61	-	-	-	-	-	pos	188.071	-	-	-
Sphingosine	metab_76	C18H37NO2	1.22083	1.21137	0.915789	0.006079	0.0173	6.0748	6.3473	6.3887	5.7208	5.7721	5.7323	62.7	-	map00600;map01100;map04071;map04210;map04217	6.12322	123-78-4	Sphingolipid metabolism; Metabolic pathways; Sphingolipid signaling pathway; Apoptosis; Necroptosis	M+H-H2O, M+H, M+H-2H2O	Organonitrogen compounds	pos_77	Lipid metabolism;Global and overview maps;Signal transduction;Cell growth and death;Cell growth and death	Metabolism;Metabolism;Environmental Information Processing;Cellular Processes;Cellular Processes	-	HMDB0000252;LMSP01010001	Amines	pos	282.279	-	Organic nitrogen compounds	C00319
LysoPE(22:6(4Z,7Z,10Z,13Z,16Z,19Z)/0:0)	metab_83	C27H44NO7P	1.77825	1.73154	0.832155	0.001611	0.009771	6.2281	6.2149	6.2336	5.235	5.3872	4.9206	31.3	-	-	6.31695	-	-	M+H, M+Na, M+2Na-H	Glycerophospholipids	pos_84	-	-	-	HMDB0011526	Glycerophosphoethanolamines	pos	526.293	-	Lipids and lipid-like molecules	-
PE(P-16:0/0:0)	metab_94	C21H44NO6P	1.46249	1.43623	0.875256	0.00391	0.01356	5.8055	5.7279	6.0469	5.1536	5.2456	4.9882	33.1	-	-	6.52528	-	-	M+H, M+2Na-H, M+Na	-	pos_95	-	-	-	LMGP02070001	-	pos	438.298	-	-	-
1-pentadecanoyl-2-hydroxy-sn-glycero-3-phosphocholine	metab_99	C23H48NO7P	1.50718	1.4661	0.881895	0.006572	0.01806	6.5236	6.455	6.6552	5.7785	6.0055	5.5315	66	-	-	6.60712	-	-	M+H, M+Na, M+2Na-H	-	pos_100	-	-	-	-	-	pos	482.324	-	-	-
PC(16:0/20:5(5Z,8Z,11Z,14Z,17Z))	metab_114	C44H78NO8P	1.70832	1.68642	0.871866	0.0004952	0.007864	7.4593	7.6316	7.7601	6.6615	6.6912	6.5699	-	59.2	map01100;map00564;map00590;map00591;map00592;map05231;map04723	7.10433	-	Metabolic pathways; Glycerophospholipid metabolism; Arachidonic acid metabolism; Linoleic acid metabolism; alpha-Linolenic acid metabolism; Choline metabolism in cancer; Retrograde endocannabinoid signaling	M+H, M+Na, M+CH3OH+H	Glycerophospholipids	pos_115	Global and overview maps;Lipid metabolism;Lipid metabolism;Lipid metabolism;Lipid metabolism;Cancer: overview;Nervous system	Metabolism;Metabolism;Metabolism;Metabolism;Metabolism;Human Diseases;Organismal Systems	Lipids	HMDB0007984;LMGP01010633	Glycerophosphocholines	pos	780.553	Phospholipids	Lipids and lipid-like molecules	C00157
PC(20:2(11Z,14Z)/22:6(4Z,7Z,10Z,13Z,16Z,19Z))	metab_116	C50H84NO8P	1.83581	1.78779	0.834653	0.001804	0.01011	6.8078	6.7317	6.5459	5.5394	5.831	5.3942	-	84.3	-	7.14877	-	-	M+Na, M+K, M+H	Glycerophospholipids	pos_117	-	-	-	HMDB0008354;LMGP01011865	Glycerophosphocholines	pos	896.538	-	Lipids and lipid-like molecules	-
PE(P-18:1(11Z)/20:5(5Z,8Z,11Z,14Z,17Z))	metab_122	C43H74NO7P	1.45471	1.40756	0.898588	0.003937	0.01361	7.0011	6.9155	6.9105	6.2435	6.4333	6.0383	-	76.2	-	7.42323	-	-	M+H, M+Na, M+2Na-H	Glycerophospholipids	pos_123	-	-	-	HMDB0011420	Glycerophosphoethanolamines	pos	748.527	-	Lipids and lipid-like molecules	-
PE(16:0/22:5(4Z,7Z,10Z,13Z,16Z))	metab_123	C43H76NO8P	1.61596	1.57293	0.876391	0.0009812	0.008708	6.9437	6.8835	6.9252	5.9825	6.2556	5.9483	37.1	-	-	7.4011	-	-	M+H, M+2Na-H, M+Na	Glycerophospholipids	pos_124	-	-	-	HMDB0008944	Glycerophosphoethanolamines	pos	766.538	-	Lipids and lipid-like molecules	-
PE(P-18:1(11Z)/18:3(9Z,12Z,15Z))	metab_126	C41H74NO7P	1.69139	1.64191	0.853269	0.002875	0.01214	6.5643	6.4242	6.3742	5.3205	5.7669	5.435	-	67.4	-	7.57187	-	-	M+Na, M+2Na-H, M+H	Glycerophospholipids	pos_127	-	-	-	HMDB0011411	Glycerophosphoethanolamines	pos	724.527	-	Lipids and lipid-like molecules	-
PE(20:0/20:5(5Z,8Z,11Z,14Z,17Z))	metab_129	C45H80NO8P	2.02926	1.96815	0.799419	0.004468	0.01455	6.8069	6.9218	6.9265	5.4867	5.9211	5.1042	31.2	-	-	7.6982	-	-	M+H, M+2Na-H, M+Na	Glycerophospholipids	pos_130	-	-	-	HMDB0009236;LMGP02010836	Glycerophosphoethanolamines	pos	794.568	-	Lipids and lipid-like molecules	-
PE(P-16:0/22:5(7Z,10Z,13Z,16Z,19Z))	metab_130	C43H76NO7P	1.73661	1.6846	0.857981	0.002017	0.01062	7.0275	6.9911	6.9372	5.9205	6.2564	5.8018	-	73.6	-	7.54212	-	-	M+H, M+2Na-H, M+Na	Glycerophospholipids	pos_131	-	-	-	HMDB0011360	Glycerophosphoethanolamines	pos	750.542	-	Lipids and lipid-like molecules	-
PE(P-18:0/20:4(6E,8Z,11Z,14Z)(5OH[S]))	metab_131	C43H78NO8P	1.79108	1.73819	0.860907	0.002395	0.01134	7.6528	7.6095	7.6226	6.3721	6.8727	6.4567	37	-	-	7.7279	-	-	M+H, M+Na, M+2Na-H	-	pos_132	-	-	-	LMGP20020013	-	pos	768.553	-	-	-
PE(P-18:0/22:6(4Z,7Z,10Z,13Z,16Z,19Z))	metab_132	C45H78NO7P	1.6076	1.5671	0.871977	0.0007611	0.008078	6.5983	6.6232	6.626	5.7159	5.947	5.6451	-	67.8	-	7.7726	206059-98-5	-	M+H, M+Na, M+2Na-H	Glycerophospholipids	pos_133	-	-	-	LMGP02030005;HMDB0011394	Glycerophosphoethanolamines	pos	798.545	-	Lipids and lipid-like molecules	-
Phosphatidylethanolamine (20:1/16:1) Abbr	metab_133	C41H78NO8P	1.96107	1.89819	0.821174	0.003542	0.01305	7.1709	7.1388	7.1137	5.8134	6.2446	5.5328	73.7	-	-	7.80965	-	-	M+H, M+2Na-H, M+Na	-	pos_134	-	-	-	-	-	pos	744.554	-	-	-
PC(18:4(6Z,9Z,12Z,15Z)/P-16:0)	metab_138	C42H76NO7P	2.18726	2.14929	0.751786	0.000986	0.00871	6.1684	6.4964	6.6506	4.6867	5.0726	4.7596	-	59	-	7.05257	-	-	M+H, M+Na, M+K	Glycerophospholipids	pos_139	-	-	-	HMDB0008258	Glycerophosphocholines	pos	776.52	-	Lipids and lipid-like molecules	-
C4-homoserine lactone	metab_196	C8H13NO3	1.09099	1.04152	0.923634	0.03382	0.05604	5.7986	5.5176	5.655	5.1211	5.4439	5.1112	32.1	-	-	0.658283	-	-	M+CH3OH+H, M+ACN+H, M+NH4	-	pos_197	-	-	-	-	-	pos	204.123	-	-	-
O-b-D-Gal-(1->3)-O-[O-b-D-Gal-(1->4)-2-(acetylamino)-2-deoxy-b-D-Glc-(1->6)]-2-(acetylamino)-2-deoxy- D-Galactose	metab_238	C28H48N2O21	1.23575	1.19965	0.912665	0.007527	0.01963	6.056	5.8234	6.0524	5.4298	5.5882	5.3465	-	33.8	-	0.643217	90393-60-5	-	M+H, M+Na	Organooxygen compounds	pos_240	-	-	-	HMDB0002067	Carbohydrates and carbohydrate conjugates	pos	749.283	-	Organic oxygen compounds	-
Guanine	metab_254	C5H5N5O	1.05475	1.02789	0.926684	0.01506	0.03088	5.418	5.2285	5.4757	4.9536	5.0969	4.891	90.4	-	map01100;map00230	0.935033	73-40-5	Metabolic pathways; Purine metabolism	M+H-H2O, M+H	Imidazopyrimidines	pos_256	Global and overview maps;Nucleotide metabolism	Metabolism;Metabolism	Nucleic acids	HMDB0000132	Purines and purine derivatives	pos	152.057	Bases	Organoheterocyclic compounds	C00242
Hypoxanthine	metab_255	C5H4N4O	1.4867	1.46304	0.885608	0.0012	0.009192	6.5459	6.2762	6.4814	5.6273	5.7574	5.7091	94	-	map01100;map00230	1.26525	68-94-0	Metabolic pathways; Purine metabolism	M+H, M+Na	Imidazopyrimidines	pos_257	Global and overview maps;Nucleotide metabolism	Metabolism;Metabolism	-	HMDB0000157	Purines and purine derivatives	pos	137.046	-	Organoheterocyclic compounds	C00262
3-Hydroxyindolin-2-one	metab_258	C8H7NO2	1.37234	1.34242	0.869697	0.005499	0.01639	5.0925	4.7363	5.0198	4.2311	4.3913	4.2916	35.7	-	-	1.54283	-	-	M+H, M+CH3OH+H	-	pos_260	-	-	-	-	-	pos	150.055	-	-	C11130
Niacinamide	metab_264	C6H6N2O	1.04172	1.01801	0.933659	0.03746	0.06073	6.1946	5.9428	6.2682	5.6306	5.9059	5.6486	77.6	-	map01100;map04977;map00760	0.935033	98-92-0	Metabolic pathways; Vitamin digestion and absorption; Nicotinate and nicotinamide metabolism	M+H-H2O, M+H	Pyridines and derivatives	pos_266	Global and overview maps;Digestive system;Metabolism of cofactors and vitamins	Metabolism;Organismal Systems;Metabolism	Vitamins and Cofactors	HMDB0001406	Pyridinecarboxylic acids and derivatives	pos	123.055	Vitamins	Organoheterocyclic compounds	C00153
N,N-dimethyl-Safingol	metab_352	C20H43NO2	1.26199	1.26296	0.909294	0.02223	0.04103	6.3922	6.8556	6.9286	6.1139	6.135	6.0962	71.4	-	-	6.1307	-	-	M+H, M+Na	-	pos_355	-	-	-	LMSP01080056	-	pos	330.336	-	-	-
LysoPC(22:6(4Z,7Z,10Z,13Z,16Z,19Z))	metab_394	C30H50NO7P	1.48623	1.4497	0.88036	0.003624	0.01315	6.2815	6.0948	6.3057	5.5732	5.5943	5.2779	61.2	-	map00564;map05231	6.30207	-	Glycerophospholipid metabolism; Choline metabolism in cancer	M+H, M+Na	Glycerophospholipids	pos_397	Lipid metabolism;Cancer: overview	Metabolism;Human Diseases	Lipids	HMDB0010404	Glycerophosphocholines	pos	568.34	Phospholipids	Lipids and lipid-like molecules	C04230
FAHFA(18:0/9-O-18:0)	metab_402	C36H70O4	1.9835	1.92185	0.781209	0.006176	0.01747	6.0586	6.1504	6.0554	4.3545	5.216	4.6985	-	43.9	-	6.36168	1895916-79-6	-	M+NH4, M+ACN+H	Fatty Acyls	pos_405	-	-	-	LMFA07090012;HMDB0112112	Fatty acids and conjugates	pos	584.561	-	Lipids and lipid-like molecules	-
Cer(d18:0/16:0)	metab_404	C34H69NO3	1.85277	1.80664	0.827086	0.002141	0.01094	6.5041	6.6636	6.6814	5.2544	5.7656	5.3969	-	62.8	-	6.36915	5966-29-0	-	M+H, M+Na	Sphingolipids	pos_407	-	-	-	LMSP02020001;HMDB0011760	Ceramides	pos	540.535	-	Lipids and lipid-like molecules	-
(3-hexadecanoyloxy-2-hydroxypropyl) 2-(trimethylazaniumyl)ethyl phosphate	metab_412	C24H50NO7P	1.23651	1.21642	0.924651	0.01185	0.0261	7.2339	7.0426	7.4218	6.7135	6.775	6.5762	74.1	-	-	6.42882	-	-	M+H, M+Na	-	pos_415	-	-	-	-	-	pos	518.322	-	-	-
6-hydroxy-7-methyoxyscytophycin	metab_456	C46H77NO13	2.03928	2.02398	0.740239	0.002224	0.01101	5.3007	5.3529	5.9431	4.0999	4.0836	4.1023	92.5	-	-	6.78545	-	-	M+H, M+Na	-	pos_459	-	-	-	-	-	pos	852.553	-	-	-
PC(20:4(5Z,8Z,11Z,14Z)/22:6(4Z,7Z,10Z,13Z,16Z,19Z))	metab_463	C50H80NO8P	2.22511	2.19472	0.74514	0.0005104	0.007864	6.3048	6.4405	6.7018	4.6095	4.9679	4.9126	-	92.5	-	6.91897	-	-	M+H, M+Na	Glycerophospholipids	pos_466	-	-	-	LMGP01011925;HMDB0008452	Glycerophosphocholines	pos	854.568	-	Lipids and lipid-like molecules	-
PC(14:0/22:6(4Z,7Z,10Z,13Z,16Z,19Z))	metab_465	C44H76NO8P	2.13921	2.09509	0.762963	0.00221	0.01101	6.2584	6.4476	6.7345	4.873	5.269	4.6899	-	79.5	-	6.9115	-	-	M+H, M+Na	Glycerophospholipids	pos_468	-	-	-	HMDB0007892;LMGP01010512	Glycerophosphocholines	pos	778.538	-	Lipids and lipid-like molecules	-
Erucamide	metab_467	C22H43NO	1.35969	1.3562	0.877491	0.02392	0.04334	5.4404	6.1259	5.7459	5.0288	5.0666	5.0978	48	-	-	6.97098	-	-	M+Na, 2M+H	-	pos_470	-	-	-	LMFA08010028	-	pos	675.676	-	-	-
PC(20:3(5Z,8Z,11Z)/22:6(4Z,7Z,10Z,13Z,16Z,19Z))	metab_470	C50H82NO8P	2.19864	2.17033	0.759545	3.12e-05	0.002844	6.4986	6.5909	6.7107	4.9492	5.0994	4.9895	-	73.3	-	6.99305	-	-	M+H, M+Na	Glycerophospholipids	pos_473	-	-	-	HMDB0008387	Glycerophosphocholines	pos	856.584	-	Lipids and lipid-like molecules	-
PC(16:0/18:3(9Z,12Z,15Z))	metab_483	C42H78NO8P	2.00147	1.95853	0.81552	0.0005209	0.007864	7.0529	7.1691	7.1957	5.8443	6.0211	5.6021	-	72.7	-	7.15622	-	-	M+H, M+Na	Glycerophospholipids	pos_486	-	-	-	LMGP01010601;HMDB0007975	Glycerophosphocholines	pos	756.554	-	Lipids and lipid-like molecules	-
PC(15:0/22:5(7Z,10Z,13Z,16Z,19Z))	metab_484	C45H80NO8P	2.29286	2.24284	0.741819	0.0004078	0.007647	6.6114	6.7063	6.6692	4.7378	5.2484	4.8403	-	66.4	-	7.16368	-	-	M+H, M+Na	Glycerophospholipids	pos_487	-	-	-	HMDB0007957	Glycerophosphocholines	pos	794.569	-	Lipids and lipid-like molecules	-
PC(18:1(11Z)/22:6(4Z,7Z,10Z,13Z,16Z,19Z))	metab_485	C48H82NO8P	2.00535	1.96023	0.821758	0.0004865	0.007864	7.3621	7.4141	7.3408	6.0681	6.2683	5.8365	-	80.3	-	7.17113	-	-	M+H, M+Na	Glycerophospholipids	pos_488	-	-	-	LMGP01010847;HMDB0008090	Glycerophosphocholines	pos	832.584	-	Lipids and lipid-like molecules	-
PC(15:0/18:2(9Z,12Z))	metab_490	C41H78NO8P	2.137	2.0794	0.774328	0.001923	0.01042	6.6253	6.7421	6.7325	5.2013	5.536	4.8253	-	37.8	map01100;map00564;map00590;map00591;map00592;map05231;map04723	7.24512	-	Metabolic pathways; Glycerophospholipid metabolism; Arachidonic acid metabolism; Linoleic acid metabolism; alpha-Linolenic acid metabolism; Choline metabolism in cancer; Retrograde endocannabinoid signaling	M+H, M+Na	Glycerophospholipids	pos_493	Global and overview maps;Lipid metabolism;Lipid metabolism;Lipid metabolism;Lipid metabolism;Cancer: overview;Nervous system	Metabolism;Metabolism;Metabolism;Metabolism;Metabolism;Human Diseases;Organismal Systems	Lipids	HMDB0007940;LMGP01010543	Glycerophosphocholines	pos	744.553	Phospholipids	Lipids and lipid-like molecules	C00157
PC(18:0/22:6(4Z,7Z,10Z,13Z,16Z,19Z))	metab_502	C48H84NO8P	1.91603	1.858	0.82908	0.00307	0.01241	7.1059	7.127	7.1626	5.804	6.2821	5.6515	-	83.8	-	7.42323	-	-	M+H, M+Na	Glycerophospholipids	pos_505	-	-	-	LMGP01010821;HMDB0008057	Glycerophosphocholines	pos	834.598	-	Lipids and lipid-like molecules	-
PE(18:0/20:5(5Z,8Z,11Z,14Z,17Z))	metab_507	C43H76NO8P	1.73279	1.68404	0.849353	0.001669	0.009847	6.6102	6.5184	6.565	5.4177	5.8308	5.4793	41.3	-	-	7.47527	-	-	M+H, M+Na	Glycerophospholipids	pos_510	-	-	-	HMDB0009005;LMGP02011201	Glycerophosphoethanolamines	pos	766.537	-	Lipids and lipid-like molecules	-
N-[(4E,8E)-1,3-dihydroxyoctadeca-4,8-dien-2-yl]hexadecanamide	metab_508	C34H65NO3	1.27337	1.23801	0.908782	0.01239	0.02683	6.1096	6.1695	6.2362	5.5875	5.8357	5.4052	-	62	-	7.49008	141980-53-2	-	M+H-H2O, M+Na	Sphingolipids	pos_511	-	-	-	HMDB0035480	Ceramides	pos	558.485	-	Lipids and lipid-like molecules	-
PC(16:0/P-18:1(11Z))	metab_517	C42H82NO7P	1.88464	1.82649	0.828514	0.004675	0.01496	6.8947	6.9974	6.9599	5.759	6.1173	5.401	-	72.7	-	7.57933	-	-	M+H, M+Na	Glycerophospholipids	pos_520	-	-	-	HMDB0007996	Glycerophosphocholines	pos	744.59	-	Lipids and lipid-like molecules	-
PC(P-16:0/16:0)	metab_518	C40H80NO7P	1.85058	1.7977	0.841594	0.002907	0.01214	7.1483	7.247	7.2129	6.0835	6.3515	5.7522	-	81.2	-	7.56442	126901-45-9	-	M+H, M+Na	Glycerophospholipids	pos_521	-	-	-	HMDB0011206;LMGP01030025	Glycerophosphocholines	pos	718.574	-	Lipids and lipid-like molecules	-
PC(18:0/22:5(7Z,10Z,13Z,16Z,19Z))	metab_523	C48H86NO8P	2.2594	2.2405	0.736146	6.16e-06	0.001128	6.2489	6.42	6.3882	4.6644	4.6954	4.6668	-	80.9	-	7.71305	-	-	M+H-H2O, M+Na	Glycerophospholipids	pos_526	-	-	-	LMGP01010818;HMDB0008056	Glycerophosphocholines	pos	818.601	-	Lipids and lipid-like molecules	-
PS(15:0/24:0)	metab_527	C45H88NO10P	2.04968	1.99066	0.808411	0.002544	0.01158	7.2148	7.2976	7.3157	5.8163	6.2654	5.5649	-	53.8	-	7.72052	-	-	M+H-2H2O, M+H	Glycerophospholipids	pos_530	-	-	-	HMDB0112340	Glycerophosphoserines	pos	834.598	-	Lipids and lipid-like molecules	-
PC(22:4(7Z,10Z,13Z,16Z)/P-18:0)	metab_533	C48H88NO7P	2.29511	2.28865	0.739627	0.0001594	0.006084	6.6318	6.7998	6.812	5.2168	4.8683	4.8869	-	36.8	-	7.80965	-	-	M+H, M+Na	Glycerophospholipids	pos_536	-	-	-	HMDB0008653	Glycerophosphocholines	pos	822.634	-	Lipids and lipid-like molecules	-
PE-NMe2(14:1(9Z)/24:1(15Z))	metab_534	C45H86NO8P	2.55481	2.5	0.698014	0.0002678	0.00744	7.0133	7.0767	7.0603	4.8718	5.245	4.6447	-	65.1	-	7.80965	-	-	M+H, M+Na	Glycerophospholipids	pos_537	-	-	-	HMDB0113878	Glycerophosphoethanolamines	pos	800.616	-	Lipids and lipid-like molecules	-
PC(o-16:0/16:1(9Z))	metab_537	C40H80NO7P	2.44261	2.35511	0.709078	0.01171	0.02588	7.0209	7.1106	7.0181	4.392	5.9136	4.6927	-	56.5	-	7.88407	-	-	M+H, M+Na	Glycerophospholipids	pos_540	-	-	-	HMDB0013404;LMGP01020182	Glycerophosphocholines	pos	718.574	-	Lipids and lipid-like molecules	-
PC(20:2(11Z,14Z)/P-18:1(11Z))	metab_539	C46H86NO7P	2.70041	2.61566	0.662358	0.00379	0.01338	7.1298	7.2417	7.2117	4.4833	5.5559	4.2558	-	30.3	-	7.87662	-	-	M+H, M+Na	Glycerophospholipids	pos_542	-	-	-	HMDB0008359	Glycerophosphocholines	pos	796.619	-	Lipids and lipid-like molecules	-
PC(O-16:0/18:2(9Z,12Z))	metab_540	C42H82NO7P	2.21044	2.14467	0.768308	0.002872	0.01214	6.9824	7.0381	6.9943	5.3879	5.8103	4.9492	-	48.3	-	7.86168	88542-95-4	-	M+H, M+Na	Glycerophospholipids	pos_543	-	-	-	LMGP01020039;HMDB0011151	Glycerophosphocholines	pos	744.588	-	Lipids and lipid-like molecules	-
PE(18:1(9Z)/16:0)	metab_548	C39H76NO8P	2.46907	2.37648	0.675956	0.01251	0.02702	6.4857	6.4689	6.4211	3.8931	5.3355	3.8696	37.9	-	-	7.82457	-	-	M+H, M+Na	Glycerophospholipids	pos_551	-	-	-	LMGP02010099;HMDB0009055	Glycerophosphoethanolamines	pos	740.52	-	Lipids and lipid-like molecules	-
PC(18:1(11Z)/20:1(11Z))	metab_550	C46H88NO8P	2.21099	2.14991	0.783001	0.001583	0.009771	7.4317	7.4208	7.4186	5.8152	6.178	5.4472	-	62.6	-	8.06228	-	-	M+H, M+Na	Glycerophospholipids	pos_553	-	-	-	HMDB0008077	Glycerophosphocholines	pos	814.632	-	Lipids and lipid-like molecules	-
PE-NMe2(15:0/22:1(13Z))	metab_551	C44H86NO8P	2.04915	1.98988	0.819394	0.001745	0.01005	7.6749	7.659	7.6223	6.209	6.6173	5.9849	-	86.6	-	8.10693	-	-	M+Na, M+K	Glycerophospholipids	pos_554	-	-	-	HMDB0113932	Glycerophosphoethanolamines	pos	810.598	-	Lipids and lipid-like molecules	-
Ligustilide	metab_673	C12H14O2	1.05725	1.0397	1.06768	0.002068	0.01074	5.6699	5.5601	5.5253	5.9661	5.9093	6.0151	46.9	-	-	7.7577	4431-01-0	-	M+NH4, M+CH3OH+H	Isobenzofurans	pos_676	-	-	-	HMDB0034277;MJDBOTE0001288	Not Available	pos	223.13	-	Organoheterocyclic compounds	C16987
PC(20:1(11Z)/22:6(4Z,7Z,10Z,13Z,16Z,19Z))	metab_681	C50H86NO8P	2.47825	2.44786	0.708515	8.06e-06	0.001353	6.8145	6.9249	6.9076	4.7913	4.99	4.8462	-	82.9	-	7.70565	-	-	M+H-H2O, M+H	Glycerophospholipids	pos_684	-	-	-	HMDB0008321;LMGP01011834	Glycerophosphocholines	pos	860.613	-	Lipids and lipid-like molecules	-
SM(d18:1/18:1(11Z))	metab_686	C41H81N2O6P	2.10723	2.03909	0.756993	0.01051	0.02412	6.2372	6.3096	6.3297	4.909	5.2582	4.1228	-	61.2	map00600;map01100;map04071;map04217	7.47527	-	Sphingolipid metabolism; Metabolic pathways; Sphingolipid signaling pathway; Necroptosis	M+H, M+Na	Sphingolipids	pos_689	Lipid metabolism;Global and overview maps;Signal transduction;Cell growth and death	Metabolism;Metabolism;Environmental Information Processing;Cellular Processes	Lipids	HMDB0012100	Phosphosphingolipids	pos	729.591	Phospholipids	Lipids and lipid-like molecules	C00550
PE(P-16:0/20:4(6E,8Z,11Z,14Z)(5OH[S]))	metab_688	C41H74NO8P	1.92302	1.87194	0.806333	0.0009651	0.008672	6.2936	6.2045	6.2597	4.9808	5.3031	4.8407	42.3	-	-	7.4011	-	-	M+H, M+Na	-	pos_691	-	-	-	LMGP20020011	-	pos	740.522	-	-	-
PC(20:4(8Z,11Z,14Z,17Z)/P-18:1(11Z))	metab_689	C46H82NO7P	1.63985	1.5942	0.875312	0.003178	0.01252	7.142	7.2378	7.2274	6.3339	6.5273	6.0502	-	63.6	-	7.34887	-	-	M+H, M+Na	Glycerophospholipids	pos_692	-	-	-	HMDB0008490	Glycerophosphocholines	pos	792.59	-	Lipids and lipid-like molecules	-
PC(14:0/18:3(9Z,12Z,15Z))[U]	metab_691	C40H74NO8P	1.35829	1.30285	0.909999	0.01304	0.02781	7.1332	7.0041	6.8955	6.3337	6.6267	6.1796	43.9	-	-	7.33407	-	-	M+H, 2M+3H2O+2H	-	pos_694	-	-	-	-	-	pos	728.52	-	-	-
PC(14:0/15:0)	metab_695	C37H74NO8P	2.16336	2.13338	0.763904	2.93e-05	0.002793	6.4671	6.4882	6.4093	4.8298	5.06	4.9028	-	41.4	-	7.21533	-	-	M+H, M+Na	Glycerophospholipids	pos_698	-	-	-	LMGP01010479;HMDB0007868	Glycerophosphocholines	pos	692.522	-	Lipids and lipid-like molecules	-
PC(15:0/16:1(9Z))	metab_696	C39H76NO8P	2.03448	1.97746	0.799085	0.001509	0.009678	6.7581	6.8051	6.7591	5.3222	5.7516	5.1644	-	76.3	map01100;map00564;map00590;map00591;map00592;map05231;map04723	7.2228	-	Metabolic pathways; Glycerophospholipid metabolism; Arachidonic acid metabolism; Linoleic acid metabolism; alpha-Linolenic acid metabolism; Choline metabolism in cancer; Retrograde endocannabinoid signaling	M+H, M+Na	Glycerophospholipids	pos_699	Global and overview maps;Lipid metabolism;Lipid metabolism;Lipid metabolism;Lipid metabolism;Cancer: overview;Nervous system	Metabolism;Metabolism;Metabolism;Metabolism;Metabolism;Human Diseases;Organismal Systems	Lipids	HMDB0007936;LMGP01010535	Glycerophosphocholines	pos	718.538	Phospholipids	Lipids and lipid-like molecules	C00157
SM(d18:1/14:0)	metab_697	C37H75N2O6P	1.93591	1.88901	0.819343	0.0008035	0.008176	6.7659	6.8424	6.8333	5.582	5.8137	5.3535	-	88.3	-	7.19313	121999-55-1	-	M+H, M+Na	Sphingolipids	pos_700	-	-	-	LMSP03010028;HMDB0012097	Phosphosphingolipids	pos	675.543	-	Lipids and lipid-like molecules	-
Tulathromycin A	metab_698	C41H79N3O12	1.8571	1.81848	0.847929	0.0003502	0.007595	7.4	7.4649	7.3672	6.2926	6.4456	6.1151	81.3	-	-	7.17113	-	-	M+H, M+Na	-	pos_701	-	-	-	;MJDBOTE0000928	-	pos	806.569	-	-	C21788
Phosphatidylethanolamine	metab_707	C36H72NO8P	2.11894	2.06857	0.774381	0.0007709	0.008108	6.4754	6.533	6.6174	4.8849	5.374	4.939	47.9	-	map01100;map00564;map00563;map04136;map05167;map04723;map04140	7.0969	-	Metabolic pathways; Glycerophospholipid metabolism; Glycosylphosphatidylinositol (GPI)-anchor biosynthesis; Autophagy - other; Kaposi sarcoma-associated herpesvirus infection; Retrograde endocannabinoid signaling; Autophagy - animal	M+H, M+Na	Glycerophospholipids	pos_710	Global and overview maps;Lipid metabolism;Glycan biosynthesis and metabolism;Transport and catabolism;Infectious disease: viral;Nervous system;Transport and catabolism	Metabolism;Metabolism;Metabolism;Cellular Processes;Human Diseases;Organismal Systems;Cellular Processes	Lipids	HMDB0060501;HMDB0008899	Glycerophosphoethanolamines	pos	678.506	Phospholipids	Lipids and lipid-like molecules	C00350
(2-hydroxy-3-octadec-9-enoyloxypropyl) 2-(trimethylazaniumyl)ethyl phosphate	metab_742	C26H52NO7P	1.33275	1.29976	0.914031	0.009022	0.02175	7.2357	6.9898	7.3068	6.6133	6.6787	6.3886	80.2	-	-	6.44365	-	-	M+H, M+Na	-	pos_745	-	-	-	-	-	pos	544.337	-	-	-
1-(8Z,11Z,14Z-eicosatrienoyl)-sn-glycero-3-phosphocholine	metab_747	C28H52NO7P	1.44591	1.40857	0.886525	0.00383	0.01342	6.2447	6.0625	6.3063	5.522	5.6457	5.3318	46	-	-	6.37662	-	-	M+H, M+Na	-	pos_750	-	-	-	-	-	pos	568.337	-	-	-
PC(0:0/20:4(5Z,8Z,11Z,14Z))	metab_766	C28H50NO7P	1.35525	1.32265	0.90875	0.00145	0.00964	6.7322	6.5501	6.7071	6.038	6.1544	5.9732	62.7	-	-	6.3244	-	-	M+H, M+Na	Glycerophospholipids	pos_769	-	-	-	HMDB0061699;LMGP01050121	Glycerophosphocholines	pos	544.34	-	Lipids and lipid-like molecules	-
PC(14:0/0:0)	metab_774	C22H46NO7P	1.39203	1.3512	0.892082	0.007329	0.01928	6.2679	5.9598	6.1475	5.5241	5.5916	5.2753	77.7	-	-	6.3095	-	-	M+H, M+Na	Glycerophospholipids	pos_777	-	-	-	LMGP01050012;HMDB0010379	Glycerophosphocholines	pos	468.309	-	Lipids and lipid-like molecules	-
PC(20:5(5Z,8Z,11Z,14Z,17Z)/0:0)	metab_783	C28H48NO7P	1.3872	1.35349	0.895638	0.003147	0.01249	6.2939	6.0478	6.2287	5.593	5.6338	5.4059	54.3	-	-	6.26483	-	-	M+H, M+Na	-	pos_786	-	-	-	LMGP01050050	-	pos	542.324	-	-	-
Nicotinamide adenine dinucleotide (NAD)	metab_895	C21H27N7O14P2	1.32742	1.30538	0.895541	0.001592	0.009771	5.6995	5.5519	5.6359	5.1351	5.0692	4.9179	73.6	-	-	0.650767	-	-	M+2H, M+H	-	pos_898	-	-	-	-	-	pos	664.117	-	-	-
1-Acetylimidazole	metab_944	C5H6N2O	1.10061	1.06646	0.887276	0.01665	0.03329	3.9496	3.622	3.7929	3.3564	3.4525	3.2728	33	-	-	0.515233	-	-	M+ACN+H	-	pos_947	-	-	-	-	-	pos	152.082	-	-	-
Asparaginyl-Valine	metab_1030	C9H17N3O4	1.77093	1.71444	0.756472	0.007038	0.01889	4.5962	4.1495	4.348	3.3592	3.5527	2.9931	-	38.6	-	0.605417	-	-	M+NH4	Carboxylic acids and derivatives	pos_1033	-	-	-	HMDB0028744	Amino acids, peptides, and analogues	pos	249.156	-	Organic acids and derivatives	-
Cytosine	metab_1085	C4H5N3O	1.03899	1.02003	0.923361	0.007737	0.01987	4.9908	4.7463	4.8628	4.4491	4.5383	4.4954	86.1	-	map00240;map01100	0.927483	71-30-7	Pyrimidine metabolism; Metabolic pathways	M+H	Diazines	pos_1088	Nucleotide metabolism;Global and overview maps	Metabolism;Metabolism	Nucleic acids	HMDB0000630	Pyrimidines and pyrimidine derivatives	pos	112.051	Bases	Organoheterocyclic compounds	C00380
Pyrrolidine	metab_1088	C4H9N	1.0006	0.974158	0.927594	0.007314	0.01926	4.8009	4.6393	4.8141	4.3753	4.4847	4.3618	72.9	-	-	0.935033	123-75-1	-	M+H	Pyrrolidines	pos_1091	-	-	-	HMDB0031641	Not Available	pos	72.0814	-	Organoheterocyclic compounds	-
S-Adenosylhomocysteine	metab_1099	C14H20N6O5S	1.56624	1.5188	0.809836	0.01885	0.03642	4.6978	4.2775	4.7491	3.53	4.0493	3.5349	49.8	-	map01100;map00270;map01230	0.942617	979-92-0	Metabolic pathways; Cysteine and methionine metabolism; Biosynthesis of amino acids	M+H	5'-deoxyribonucleosides	pos_1102	Global and overview maps;Amino acid metabolism;Global and overview maps	Metabolism;Metabolism;Metabolism	-	HMDB0000939	5'-deoxy-5'-thionucleosides	pos	385.129	-	Nucleosides, nucleotides, and analogues	C00021
Piperidine	metab_1117	C5H11N	1.07308	1.04551	0.928077	0.01288	0.02761	5.6847	5.4777	5.7308	5.1897	5.3322	5.1559	39	-	map04974	1.17313	110-89-4	Protein digestion and absorption	M+H	Piperidines	pos_1120	Digestive system	Organismal Systems	-	HMDB0034301	Not Available	pos	86.0969	-	Organoheterocyclic compounds	C01746
2-(2-oxo-1,3-dihydroindol-3-yl)acetic acid	metab_1127	C10H9NO3	1.018	1.00538	0.919122	0.03554	0.05831	4.7856	4.6411	4.9286	4.3252	4.5813	4.2884	36.5	-	-	1.28053	-	-	M+H-H2O	-	pos_1130	-	-	-	;MJAW00190	-	pos	174.055	-	-	-
2-Methylbutyroylcarnitine	metab_1206	C12H23NO4	1.31447	1.27858	0.86981	0.002896	0.01214	4.4913	4.3149	4.4898	3.8239	3.9833	3.7586	42.9	-	-	2.67668	31023-25-3	-	M+H	Fatty Acyls	pos_1210	-	-	-	LMFA07070034;HMDB0000378	Fatty acid esters	pos	246.17	-	Lipids and lipid-like molecules	-
Chaulmoogric Acid	metab_1439	C18H32O2	1.82782	1.80255	0.763406	0.01038	0.02391	4.6634	4.9851	5.2881	3.8447	4.0978	3.4601	84	-	-	6.09342	-	-	M+NH4	-	pos_1443	-	-	-	LMFA01140017	-	pos	298.274	-	-	C08282
Nonadecanoic acid	metab_1454	C19H38O2	1.36659	1.38042	0.876377	0.0273	0.04763	5.5288	5.6936	6.2011	5.0292	5.2106	5.0316	-	66.5	-	6.1008	646-30-0	-	M+NH4	Fatty Acyls	pos_1458	-	-	-	LMFA01010019;HMDB0000772	Fatty acids and conjugates	pos	316.321	-	Lipids and lipid-like molecules	C16535
1-desoxymethylsphinganine	metab_1457	C17H37NO	1.16467	1.17599	0.902069	0.0271	0.04746	5.1752	5.3594	5.7007	4.8359	4.8991	4.9097	67.8	-	-	6.10828	-	-	M+H	-	pos_1461	-	-	-	-	-	pos	272.295	-	-	-
Menthol(-)	metab_1459	C10H20O	1.34331	1.36795	0.846138	0.04083	0.0648	4.3312	4.7476	5.1757	3.9898	4.081	3.9887	87.9	-	-	6.10828	-	-	2M+ACN+H	-	pos_1463	-	-	-	-	-	pos	354.336	-	-	-
2-amino-14,16-dimethyloctadecan-3-ol	metab_1533	C20H43NO	1.35389	1.3304	0.877972	0.01361	0.02872	5.128	5.5599	5.464	4.6435	4.897	4.6392	73.2	-	-	6.18267	-	-	M+H	-	pos_1537	-	-	-	LMSP01080031	-	pos	314.342	-	-	-
Cycloposine	metab_1719	C33H51NO7	1.11561	1.07235	0.923774	0.03714	0.06032	6.1765	5.8713	5.8215	5.5221	5.66	5.3231	52.6	-	-	6.44365	-	-	M+K	-	pos_1724	-	-	-	-	-	pos	612.325	-	-	-
Paf	metab_1803	C26H54NO7P	1.40332	1.3903	0.891611	0.0116	0.02581	6.4538	6.3171	6.8253	5.7591	5.9272	5.7856	81.4	-	map00565;map01100;map04080;map05310	6.56997	-	Ether lipid metabolism; Metabolic pathways; Neuroactive ligand-receptor interaction; Asthma	M+Na	Glycerophospholipids	pos_1808	Lipid metabolism;Global and overview maps;Signaling molecules and interaction;Immune disease	Metabolism;Metabolism;Environmental Information Processing;Human Diseases	-	LMGP01020118;LMGP01020123;LMGP01020094;LMGP01020129;LMGP01020009;LMGP01020024;LMGP01020121;LMGP01020019;HMDB0062195;LMGP01020145;LMGP01020150;LMGP01020005;LMGP01020147;LMGP01020078;LMGP01020154;LMGP01020046;LMGP01020158;LMGP01020146	Glycerophosphocholines	pos	546.353	-	Lipids and lipid-like molecules	C04598
N-(1,3-dihydroxyoctadec-4-en-2-yl)hexadecanamide	metab_2076	C34H67NO3	1.83899	1.76899	0.792569	0.01004	0.02343	5.5952	5.546	5.4904	4.174	4.8895	4.1192	64.9	-	-	7.35635	-	-	M+H-H2O	-	pos_2081	-	-	-	;MJDBWX000002025	-	pos	520.509	-	-	-
PC(22:4(7Z,10Z,13Z,16Z)/P-18:1(11Z))	metab_2094	C48H86NO7P	2.03197	1.97827	0.791402	0.002725	0.01192	6.4614	6.6663	6.6898	5.1807	5.588	4.9152	-	45.1	-	7.43807	-	-	M+H	Glycerophospholipids	pos_2099	-	-	-	HMDB0008654	Glycerophosphocholines	pos	820.62	-	Lipids and lipid-like molecules	-
SM(d18:1/16:0)	metab_2100	C39H79N2O6P	1.78681	1.73939	0.86809	0.001198	0.009192	7.921	8.0031	7.9551	6.8286	7.1568	6.7455	39.4	-	-	7.46035	6254-89-3	-	M+H	Sphingolipids	pos_2105	-	-	-	HMDB0010169;LMSP03010003	Phosphosphingolipids	pos	703.575	-	Lipids and lipid-like molecules	-
Phosphatidylethanolamine (20:3/16:0) Abbr	metab_2111	C41H76NO8P	1.59443	1.53621	0.871826	0.00666	0.0182	6.7253	6.6308	6.6092	5.7297	6.11	5.5657	64.3	-	-	7.49008	-	-	M+H	-	pos_2116	-	-	-	-	-	pos	742.536	-	-	-
Apo-10'-violaxanthal	metab_2117	C27H36O3	1.66221	1.61455	0.849115	0.003174	0.01252	6.0198	6.1809	6.1125	5.0692	5.457	5.0223	-	31.4	-	7.49755	17237-68-2	-	2M+ACN+H	Prenol lipids	pos_2122	-	-	-	HMDB0039018	Sesterterpenoids	pos	858.56	-	Lipids and lipid-like molecules	-
PC(22:5(4Z,7Z,10Z,13Z,16Z)/P-18:1(11Z))	metab_2147	C48H84NO7P	2.31022	2.25164	0.708597	0.0008417	0.00829	5.9748	6.0477	5.982	4.059	4.6385	4.0614	-	55.2	-	7.57187	-	-	M+H	Glycerophospholipids	pos_2152	-	-	-	HMDB0008687	Glycerophosphocholines	pos	818.604	-	Lipids and lipid-like molecules	-
CL(i-12:0/i-24:0/18:2(9Z,11Z)/i-24:0)	metab_2161	C87H166O17P2	1.3552	1.29087	0.894846	0.03331	0.05548	6.3855	6.2636	6.208	5.5932	5.9869	5.2939	-	39	-	7.63128	-	-	M+2Na	Glycerophospholipids	pos_2166	-	-	-	HMDB0089408	Glycerophosphoglycerophosphoglycerols	pos	795.574	-	Lipids and lipid-like molecules	-
PC(15:0/19:3(9Z,12Z,15Z))[U]	metab_2164	C42H78NO8P	1.33756	1.27157	0.912136	0.03694	0.06013	7.4755	7.3643	7.2838	6.5346	7.1323	6.5137	46.4	-	-	7.64622	-	-	M+H	-	pos_2169	-	-	-	-	-	pos	756.551	-	-	-
PC(O-16:0/22:6(4Z,7Z,10Z,13Z,16Z,19Z))	metab_2178	C46H82NO7P	1.66013	1.60302	0.845954	0.012	0.02625	6.1252	6.2001	6.1745	4.9316	5.6413	5.0773	45.2	-	-	7.70565	132213-85-5	-	M+H	Glycerophospholipids	pos_2183	-	-	-	HMDB0013409;LMGP01020064	Glycerophosphocholines	pos	792.588	-	Lipids and lipid-like molecules	-
PC(15:0/18:1(11Z))	metab_2187	C41H80NO8P	2.62066	2.52751	0.64253	0.01031	0.02384	6.518	6.6109	6.5522	3.701	5.2416	3.7034	-	64.3	map01100;map00564;map00590;map00591;map00592;map05231;map04723	7.7279	-	Metabolic pathways; Glycerophospholipid metabolism; Arachidonic acid metabolism; Linoleic acid metabolism; alpha-Linolenic acid metabolism; Choline metabolism in cancer; Retrograde endocannabinoid signaling	M+H-H2O	Glycerophospholipids	pos_2192	Global and overview maps;Lipid metabolism;Lipid metabolism;Lipid metabolism;Lipid metabolism;Cancer: overview;Nervous system	Metabolism;Metabolism;Metabolism;Metabolism;Metabolism;Human Diseases;Organismal Systems	Lipids	LMGP01010541;HMDB0007938	Glycerophosphocholines	pos	728.555	Phospholipids	Lipids and lipid-like molecules	C00157
N-Linoleoyl GABA	metab_2195	C22H39NO3	2.64269	2.57968	0.648024	0.001498	0.009659	6.5008	6.5939	6.6439	4.4686	4.6425	3.6802	-	34	-	7.75023	-	-	2M+ACN+Na	Carboxylic acids and derivatives	pos_2200	-	-	-	HMDB0062334	Amino acids, peptides, and analogues	pos	794.605	-	Organic acids and derivatives	-
PC(18:0/18:3(6Z,9Z,12Z))[U]	metab_2269	C44H82NO8P	2.30501	2.21547	0.741761	0.01206	0.02632	7.1176	7.0437	6.9591	4.8528	6.0495	4.7647	40.7	-	-	8.13668	-	-	M+H	-	pos_2274	-	-	-	-	-	pos	784.583	-	-	-
PC(18:0/18:1(11Z))	metab_2881	C44H86NO8P	2.23811	2.18012	0.787281	0.001151	0.009075	7.6817	7.7712	7.8018	6.0342	6.4707	5.8047	-	56.4	-	8.10693	-	-	M+H	Glycerophospholipids	pos_2887	-	-	-	HMDB0008037;LMGP01010750	Glycerophosphocholines	pos	788.616	-	Lipids and lipid-like molecules	-
PC(16:0/22:4(7Z,10Z,13Z,16Z))	metab_2886	C46H84NO8P	2.71398	2.71775	0.608696	9.48e-05	0.004913	6.3189	6.2573	6.1213	4.0769	3.6132	3.6911	-	35.1	-	8.06228	-	-	2M+3H2O+2H	Glycerophospholipids	pos_2892	-	-	-	HMDB0007988;LMGP01010642	Glycerophosphocholines	pos	823.604	-	Lipids and lipid-like molecules	-
PC(o-16:1(9Z)/18:0)	metab_2911	C42H84NO7P	2.10374	2.05638	0.817805	0.0004528	0.007727	7.8861	7.9979	7.9758	6.4645	6.7515	6.2971	-	51.5	-	7.9657	-	-	M+H	Glycerophospholipids	pos_2917	-	-	-	HMDB0013412;LMGP01020256	Glycerophosphocholines	pos	746.605	-	Lipids and lipid-like molecules	-
PC(15:0/P-18:0)	metab_2994	C41H82NO7P	2.37422	2.31631	0.731833	0.001628	0.009771	6.8128	7.0402	7.0769	5.1557	5.4813	4.6796	-	34.4	-	7.7279	-	-	M+H	Glycerophospholipids	pos_3000	-	-	-	HMDB0007962	Glycerophosphocholines	pos	732.59	-	Lipids and lipid-like molecules	-
DG(18:0/20:4(8Z,11Z,14Z,17Z)/0:0)	metab_2996	C41H72O5	1.90333	1.85052	0.814306	0.00129	0.009321	6.4204	6.3804	6.4078	5.1109	5.504	5.0264	-	85.1	-	7.7279	-	-	M+H-H2O	Glycerolipids	pos_3002	-	-	-	HMDB0007171	Diradylglycerols	pos	627.534	-	Lipids and lipid-like molecules	-
PS(18:0/24:1(15Z))	metab_3011	C48H92NO10P	2.67553	2.59931	0.646067	0.002266	0.01108	6.6041	6.733	6.7588	3.9882	5.0044	3.9906	-	40.3	-	7.71305	-	-	M+H-2H2O	Glycerophospholipids	pos_3017	-	-	-	HMDB0112385	Glycerophosphoserines	pos	838.631	-	Lipids and lipid-like molecules	-
PC(O-18:0/22:6(4Z,7Z,10Z,13Z,16Z,19Z))	metab_3030	C48H86NO7P	2.55513	2.47036	0.652434	0.02227	0.04108	6.5258	6.7879	6.7806	4.6008	5.339	3.1706	37.1	-	-	7.6684	-	-	M+H	Glycerophospholipids	pos_3036	-	-	-	LMGP01020110;HMDB0013422	Glycerophosphocholines	pos	820.621	-	Lipids and lipid-like molecules	-
PC(18:0/18:2(9Z,12Z))	metab_3042	C44H84NO8P	1.75648	1.7137	0.871999	0.000813	0.008176	7.87	7.9391	7.9329	6.8889	7.0958	6.7177	-	57.3	-	7.63128	27098-24-4	-	M+H	Glycerophospholipids	pos_3048	-	-	-	LMGP01010768;HMDB0008039	Glycerophosphocholines	pos	786.6	-	Lipids and lipid-like molecules	-
PC(18:0/20:4(8Z,11Z,14Z,17Z))	metab_3060	C46H84NO8P	1.89902	1.85341	0.844269	0.0006394	0.007922	7.5388	7.6166	7.6141	6.337	6.6411	6.2458	-	80	-	7.56442	-	-	M+H	Glycerophospholipids	pos_3066	-	-	-	LMGP01012144;HMDB0008049	Glycerophosphocholines	pos	810.598	-	Lipids and lipid-like molecules	-
PG(18:0/18:1(11Z))	metab_3100	C42H81O10P	1.43554	1.39156	0.898285	0.002699	0.01188	6.7163	6.6953	6.7044	5.9916	6.2151	5.863	-	62.2	-	7.49755	-	-	2M+3H2O+2H	Glycerophospholipids	pos_3106	-	-	-	HMDB0010603	Glycerophosphoglycerols	pos	790.572	-	Lipids and lipid-like molecules	-
C18(Plasm)-18:1 PC	metab_3111	C44H86NO7P	1.28433	1.23842	0.918243	0.009417	0.02237	6.8744	6.8879	6.8594	6.305	6.523	6.1089	79	-	-	7.47527	-	-	M+2Na-H	-	pos_3117	-	-	-	-	-	pos	816.587	-	-	-
PC(15:0/16:0)	metab_3113	C39H78NO8P	1.96846	1.90843	0.815092	0.002735	0.01192	6.933	6.9508	6.9471	5.5478	6.039	5.3943	-	35.7	map01100;map00564;map00590;map00591;map00592;map05231;map04723	7.47527	-	Metabolic pathways; Glycerophospholipid metabolism; Arachidonic acid metabolism; Linoleic acid metabolism; alpha-Linolenic acid metabolism; Choline metabolism in cancer; Retrograde endocannabinoid signaling	M+H	Glycerophospholipids	pos_3119	Global and overview maps;Lipid metabolism;Lipid metabolism;Lipid metabolism;Lipid metabolism;Cancer: overview;Nervous system	Metabolism;Metabolism;Metabolism;Metabolism;Metabolism;Human Diseases;Organismal Systems	Lipids	HMDB0007935;HMDB0007961;LMGP01010532	Glycerophosphocholines	pos	720.553	Phospholipids	Lipids and lipid-like molecules	C00157
SM(d18:0/16:1(9Z))	metab_3121	C39H79N2O6P	1.09637	1.04015	0.942515	0.03437	0.05686	7.613	7.5098	7.4211	6.9994	7.3289	6.9198	-	95	map00600;map01100;map04071;map04217	7.46035	-	Sphingolipid metabolism; Metabolic pathways; Sphingolipid signaling pathway; Necroptosis	M+Na	Sphingolipids	pos_3127	Lipid metabolism;Global and overview maps;Signal transduction;Cell growth and death	Metabolism;Metabolism;Environmental Information Processing;Cellular Processes	Lipids	HMDB0013464	Phosphosphingolipids	pos	725.556	Phospholipids	Lipids and lipid-like molecules	C00550
PE(18:2(9Z,12Z)/P-16:0)	metab_3164	C39H74NO7P	1.85548	1.82571	0.801724	0.0001571	0.006084	5.6773	5.6911	5.683	4.6376	4.638	4.3941	-	60	-	7.34887	-	-	M+Na	Glycerophospholipids	pos_3170	-	-	-	HMDB0009114	Glycerophosphoethanolamines	pos	722.511	-	Lipids and lipid-like molecules	-
PC(14:0/16:0)	metab_3171	C38H76NO8P	1.80479	1.75463	0.855932	0.001462	0.00964	7.4528	7.4464	7.4013	6.3438	6.6085	6.1373	-	65.6	-	7.33407	-	-	M+H	Glycerophospholipids	pos_3177	-	-	-	HMDB0007869;LMGP01010481;HMDB0013341	Glycerophosphocholines	pos	706.538	-	Lipids and lipid-like molecules	-
PC(18:3(6Z,9Z,12Z)/P-16:0)	metab_3221	C42H78NO7P	2.30219	2.25292	0.701981	0.0003224	0.007581	5.7644	5.8817	5.7703	3.9291	4.3654	3.9315	-	89.5	map01100;map00564;map00590;map00591;map00592;map05231;map04723	7.2228	-	Metabolic pathways; Glycerophospholipid metabolism; Arachidonic acid metabolism; Linoleic acid metabolism; alpha-Linolenic acid metabolism; Choline metabolism in cancer; Retrograde endocannabinoid signaling	M+Na	Glycerophospholipids	pos_3227	Global and overview maps;Lipid metabolism;Lipid metabolism;Lipid metabolism;Lipid metabolism;Cancer: overview;Nervous system	Metabolism;Metabolism;Metabolism;Metabolism;Metabolism;Human Diseases;Organismal Systems	Lipids	HMDB0008192	Glycerophosphocholines	pos	762.54	Phospholipids	Lipids and lipid-like molecules	C00157
PE(15:0/22:6(4Z,7Z,10Z,13Z,16Z,19Z))	metab_3227	C42H72NO8P	1.44517	1.40668	0.886232	0.009076	0.0218	6.3878	6.2796	6.03	5.536	5.6998	5.3335	-	31.5	-	7.2006	-	-	M+ACN+H	Glycerophospholipids	pos_3233	-	-	-	HMDB0008913;LMGP02010473	Glycerophosphoethanolamines	pos	791.53	-	Lipids and lipid-like molecules	-
PC(15:0/20:4(5Z,8Z,11Z,14Z))	metab_3237	C43H78NO8P	2.31027	2.27527	0.705228	0.0005099	0.007864	5.7983	6.0876	6.1889	4.0074	4.4406	4.3003	-	58.5	-	7.15622	-	-	M+H	Glycerophospholipids	pos_3243	-	-	-	LMGP01011424;HMDB0007949	Glycerophosphocholines	pos	768.553	-	Lipids and lipid-like molecules	-
PE-NMe2(18:1(11Z)/22:6(4Z,7Z,10Z,13Z,16Z,19Z))	metab_3284	C47H80NO8P	2.25512	2.23798	0.696482	0.0005609	0.007864	5.3237	5.7519	5.8947	3.9442	3.9279	3.9466	-	73.6	-	7.0674	-	-	M+H	Glycerophospholipids	pos_3290	-	-	-	HMDB0114035	Glycerophosphoethanolamines	pos	818.569	-	Lipids and lipid-like molecules	-
Ginsenoside Rg2	metab_3335	C42H72O13	2.30389	2.24773	0.714721	0.002534	0.01158	6.1104	6.2011	6.3757	4.6075	4.7898	3.9589	67	-	-	6.97098	-	-	M+ACN+H	Prenol lipids	pos_3341	-	-	-	HMDB0035395	Triterpenoids	pos	826.536	-	Lipids and lipid-like molecules	-
PC(18:4(5Z,8Z,11Z,14Z)/18:4(5Z,8Z,11Z,14Z))[U]	metab_3362	C44H72NO8P	2.1489	2.13224	0.723244	0.00137	0.009478	5.4326	5.5997	6.0961	4.1334	4.1172	4.1358	43.9	-	-	6.89668	-	-	M+H	-	pos_3368	-	-	-	-	-	pos	774.504	-	-	-
1alpha-hydroxyvitamin D3	metab_3366	C27H44O2	1.80452	1.7711	0.806041	0.004039	0.0138	5.5653	5.6507	5.9693	4.6833	4.8216	4.346	78.9	-	-	6.88922	-	-	M+H	Steroids and steroid derivatives	pos_3372	-	-	-	HMDB0015504;LMST03020231	Vitamin D and derivatives	pos	401.341	-	Lipids and lipid-like molecules	-
[(2R)-3-hydroxy-2-octadecanoyloxypropyl] 2-(trimethylazaniumyl)ethyl phosphate	metab_3565	C26H54NO7P	1.49499	1.48697	0.876742	0.01063	0.02432	6.351	6.3725	6.8703	5.6594	5.8325	5.6875	71.8	-	-	6.56997	-	-	M+H	-	pos_3571	-	-	-	;MJDBWX000002020	-	pos	524.371	-	-	-
Antibiotic X 14889A	metab_3958	C33H60O8	1.16959	1.17621	0.901311	0.0345	0.05701	5.1998	5.5524	5.7228	5.0669	4.9772	4.8071	-	42.5	-	6.22003	97671-96-0	-	M+NH4	Prenol lipids	pos_3965	-	-	-	HMDB0033336	Sesterterpenoids	pos	602.463	-	Lipids and lipid-like molecules	-
Octacosanal	metab_3977	C28H56O	1.189	1.24153	0.886731	0.03699	0.06017	5.1246	5.1971	5.4371	4.6406	4.376	4.9587	-	57.8	-	6.21255	22725-64-0	-	M+NH4	Fatty Acyls	pos_3984	-	-	-	LMFA06000108;HMDB0029690	Fatty aldehydes	pos	426.467	-	Lipids and lipid-like molecules	-
1-Dodecene	metab_4012	C12H24	1.45692	1.45181	0.858586	0.001306	0.009352	4.978	5.2439	5.2226	4.4796	4.3773	4.4042	-	71.3	-	6.19015	-	-	2M+NH4	Unsaturated hydrocarbons	pos_4019	-	-	-	HMDB0059874;LMFA11000313	Unsaturated aliphatic hydrocarbons	pos	354.409	-	Hydrocarbons	-
N-Oleoyl GABA	metab_4100	C22H41NO3	1.38554	1.4019	0.853372	0.02439	0.04404	4.9395	5.1083	5.5226	4.653	4.2051	4.4277	-	45.6	-	6.13813	-	-	M+CH3OH+H	Carboxylic acids and derivatives	pos_4107	-	-	-	LMFA08020104;HMDB0062335	Amino acids, peptides, and analogues	pos	400.342	-	Organic acids and derivatives	-
Arachidoyl Ethanolamide	metab_4101	C22H45NO2	1.3136	1.32261	0.889598	0.02873	0.04955	5.735	6.1969	6.4102	5.4655	5.4763	5.376	72.8	-	-	6.13813	-	-	M+H	-	pos_4108	-	-	-	-	-	pos	356.352	-	-	-
Lumichrome	metab_4376	C12H10N4O2	1.23408	1.19626	0.880279	0.01376	0.02893	4.6338	4.2548	4.4674	3.9151	4.0323	3.8102	47.6	-	map00740	4.75608	-	Riboflavin metabolism	M+H	-	pos_4384	Metabolism of cofactors and vitamins	Metabolism	-	-	-	pos	243.088	-	-	C01727
4-formyl Indole	metab_4540	C9H7NO	1.10527	1.07451	0.909444	0.008365	0.02074	4.7044	4.4996	4.7114	4.1826	4.3202	4.1499	72	-	-	2.4044	-	-	M+H	-	pos_4549	-	-	-	-	-	pos	146.06	-	-	-
5'-Deoxy-5'-(methylthio)adenosine	metab_4548	C11H15N5O3S	1.13223	1.09728	0.930022	0.009499	0.02253	6.3727	6.1724	6.3614	5.7806	5.9973	5.8051	94.1	-	map01100;map00270	2.24323	-	Metabolic pathways; Cysteine and methionine metabolism	M+H	5'-deoxyribonucleosides	pos_4557	Global and overview maps;Amino acid metabolism	Metabolism;Metabolism	-	HMDB0001173	5'-deoxy-5'-thionucleosides	pos	298.097	-	Nucleosides, nucleotides, and analogues	C00170
Isobutyryl carnitine	metab_4557	C11H21NO4	1.31067	1.28646	0.874283	0.02175	0.04029	5.1973	4.6979	4.7575	4.275	4.3699	4.1651	43.3	-	-	2.0512	-	-	M+H	-	pos_4566	-	-	-	-	-	pos	232.154	-	-	-
S-4-(2-oxo-butyl)glutathione	metab_4577	C14H23N3O7S	1.17439	1.1983	0.882391	0.04597	0.07127	4.4285	4.5003	4.9222	4.0581	4.274	3.8902	38.6	-	-	1.69713	-	-	M+H	-	pos_4586	-	-	-	-	-	pos	378.133	-	-	-
Oxypurinol	metab_4581	C5H4N4O2	1.17304	1.16269	0.860644	0.02506	0.04481	3.4686	3.6487	3.7749	2.9847	3.3515	3.0402	67.4	-	-	1.58142	2465-59-0	-	M+H	Imidazopyrimidines	pos_4590	-	-	-	HMDB0000786	Purines and purine derivatives	pos	153.041	-	Organoheterocyclic compounds	C07599
L-Isoleucine	metab_4599	C6H13NO2	1.0893	1.06023	0.930553	0.007145	0.01904	5.9342	5.744	5.9462	5.4248	5.5606	5.4169	44.3	-	map01100;map04978;map00280;map00290;map01210;map02010;map01230;map04974;map00970;map05230	1.26525	73-32-5	Metabolic pathways; Mineral absorption; Valine, leucine and isoleucine degradation; Valine, leucine and isoleucine biosynthesis; 2-Oxocarboxylic acid metabolism; ABC transporters; Biosynthesis of amino acids; Protein digestion and absorption; Aminoacyl-tRNA biosynthesis; Central carbon metabolism in cancer	M+H	Carboxylic acids and derivatives	pos_4608	Global and overview maps;Digestive system;Amino acid metabolism;Amino acid metabolism;Global and overview maps;Membrane transport;Global and overview maps;Digestive system;Translation;Cancer: overview	Metabolism;Organismal Systems;Metabolism;Metabolism;Metabolism;Environmental Information Processing;Metabolism;Organismal Systems;Genetic Information Processing;Human Diseases	Peptides	HMDB0000557;HMDB0000172	Amino acids, peptides, and analogues	pos	132.102	Amino acids	Organic acids and derivatives	C00407
3-Sulfinoalanine	metab_4607	C3H6NO4S	1.33736	1.30028	0.84771	0.01292	0.02766	4.3208	3.889	4.1021	3.3544	3.6181	3.4648	-	31.2	map01100;map00270;map00430	1.1655	1115-65-7	Metabolic pathways; Cysteine and methionine metabolism; Taurine and hypotaurine metabolism	M+Na	Carboxylic acids and derivatives	pos_4616	Global and overview maps;Amino acid metabolism;Metabolism of other amino acids	Metabolism;Metabolism;Metabolism	Peptides	HMDB0000996	Amino acids, peptides, and analogues	pos	174.991	Amino acids	Organic acids and derivatives	C00606
N-Acetylgalactosamine 4-sulphate	metab_4613	C8H15NO9S	1.15773	1.13051	0.899371	0.007963	0.02024	4.6439	4.4682	4.721	4.0685	4.2594	4.113	-	42.9	-	1.11197	45233-43-0	-	M+H-2H2O	Organooxygen compounds	pos_4622	-	-	-	HMDB0000781	Carbohydrates and carbohydrate conjugates	pos	266.034	-	Organic oxygen compounds	C16265
4-Hydroxybenzaldehyde	metab_4614	C7H6O2	1.08523	1.06169	0.916184	0.01383	0.02904	5.0567	4.8385	5.137	4.5443	4.6823	4.5473	66.6	-	map01100	1.11197	123-08-0	Metabolic pathways	M+H	Organooxygen compounds	pos_4623	Global and overview maps	Metabolism	-	HMDB0011718	Carbonyl compounds	pos	123.044	-	Organic oxygen compounds	C00633
2-amino-4-({1-[(carboxymethyl)-C-hydroxycarbonimidoyl]-2-{[2-(3,5-dihydroxyphenyl)-2-hydroxy-1-(4-hydroxyphenyl)ethyl]sulfanyl}ethyl}-C-hydroxycarbonimidoyl)butanoic acid	metab_4628	C24H29N3O10S	1.57431	1.53699	0.812134	0.01015	0.02364	4.8318	4.2948	4.7183	3.8457	3.8407	3.5576	-	49	-	0.957867	-	-	M+2Na	Carboxylic acids and derivatives	pos_4637	-	-	-	HMDB0128533	Amino acids, peptides, and analogues	pos	298.57	-	Organic acids and derivatives	-
ADP	metab_4636	C10H15N5O10P2	1.12917	1.11443	0.909484	0.007398	0.01941	5.0093	4.7291	4.8453	4.4688	4.4363	4.3569	72.7	-	map01100;map04068;map00230;map05012;map04080;map04152;map04714;map04742;map00190;map04142;map04611;map04924	0.935033	58-64-0	Metabolic pathways; FoxO signaling pathway; Purine metabolism; Parkinson disease; Neuroactive ligand-receptor interaction; AMPK signaling pathway; Thermogenesis; Taste transduction; Oxidative phosphorylation; Lysosome; Platelet activation; Renin secretion	M+H	Purine nucleotides	pos_4645	Global and overview maps;Signal transduction;Nucleotide metabolism;Neurodegenerative disease;Signaling molecules and interaction;Signal transduction;Environmental adaptation;Sensory system;Energy metabolism;Transport and catabolism;Immune system;Endocrine system	Metabolism;Environmental Information Processing;Metabolism;Human Diseases;Environmental Information Processing;Environmental Information Processing;Organismal Systems;Organismal Systems;Metabolism;Cellular Processes;Organismal Systems;Organismal Systems	Nucleic acids	HMDB0001341	Purine ribonucleotides	pos	428.037	Nucleotides	Nucleosides, nucleotides, and analogues	C00008
Ophthalmic Acid	metab_4640	C11H19N3O6	1.3029	1.26587	0.890673	0.01411	0.02942	5.642	5.2259	5.5702	4.8095	5.0099	4.8206	60.7	-	-	0.935033	495-27-2	-	M+H	Carboxylic acids and derivatives	pos_4649	-	-	-	HMDB0005765	Amino acids, peptides, and analogues	pos	290.135	-	Organic acids and derivatives	-
Acetylcarnitine	metab_4642	C9H17NO4	1.18229	1.14385	0.905303	0.02292	0.04205	5.3601	5.1112	5.3678	4.6565	5.0008	4.6825	51.1	-	map04931	0.935033	-	Insulin resistance	M+H	Fatty Acyls	pos_4651	Endocrine and metabolic disease	Human Diseases	-	HMDB0000201;LMFA07070060	Fatty acid esters	pos	204.123	-	Lipids and lipid-like molecules	C02571
D-Galactosamine	metab_4711	C6H13NO5	1.46746	1.41428	0.829945	0.0254	0.04531	4.8641	4.2227	4.638	3.7386	4.0304	3.6219	58.8	-	map01100;map00052	0.658283	-	Metabolic pathways; Galactose metabolism	M+H-H2O	-	pos_4720	Global and overview maps;Carbohydrate metabolism	Metabolism;Metabolism	Carbohydrates	-	-	pos	162.076	Monosaccharides	-	C02262
5-Hydroxymethylcytidine	metab_4722	C10H15N3O6	1.3067	1.26989	0.890396	0.008899	0.02156	5.5168	5.174	5.4587	4.7331	4.9218	4.7255	35.5	-	-	0.650767	-	-	M+CH3OH+H	-	pos_4731	-	-	-	-	-	pos	306.129	-	-	-
Acetyl-DL-Valine	metab_4755	C7H13NO3	1.08092	1.07078	1.08323	0.012	0.02625	4.7212	5.0124	4.9736	5.3312	5.2707	5.329	64.7	-	-	0.612967	-	-	M+H	-	pos_4764	-	-	-	-	-	pos	160.097	-	-	-
N-Acetyl-L-Histidine	metab_4934	C8H11N3O3	1.24075	1.19931	0.877617	0.01177	0.02597	4.5032	4.1749	4.3641	3.7407	3.9653	3.739	86.8	-	-	0.515233	-	-	M+H	Carboxylic acids and derivatives	pos_4943	-	-	-	HMDB0032055	Amino acids, peptides, and analogues	pos	198.087	-	Organic acids and derivatives	C02997
2-Hydroxycinnamic acid	metab_5003	C9H8O3	1.12413	1.09905	0.924104	0.01392	0.02916	5.959	5.7409	6.0489	5.4087	5.58	5.4138	71.3	-	map01100;map00360	1.11197	614-60-8	Metabolic pathways; Phenylalanine metabolism	M+H, M+NH4, M+H-H2O	Cinnamic acids and derivatives	pos_204	Global and overview maps;Amino acid metabolism	Metabolism;Metabolism	-	HMDB0041592;HMDB0134028;HMDB0002641	Hydroxycinnamic acids and derivatives	pos	182.081	-	Phenylpropanoids and polyketides	C01772;C05838
7-Methylguanine	metab_5004	C6H7N5O	1.01222	0.994418	0.906995	0.004757	0.01505	3.7141	3.7512	3.8575	3.4254	3.4992	3.3451	77.3	-	-	1.6354	578-76-7	-	M+H	Imidazopyrimidines	pos_1143	-	-	-	HMDB0000897;HMDB0006040	Purines and purine derivatives	pos	166.072	-	Organoheterocyclic compounds	C02242
