# Supplementary material for: KRAS Affects the Lipid Composition by Regulating Mitochondrial Functions and MAPK Activation in Bovine Mammary Epithelial Cells
Source: Animals (Basel). 2022 Nov 8;12(22):3070. doi: 10.3390/ani12223070 (PMC9686882; doi:10.3390/ani12223070)
Supplement: Supplementary file 1 [file animals-12-03070-s001.zip › Supplementary Table S6.xlsx]

## Sheet: Table S5
Table S6. Differential lipid metabolites from lipidomics analysis with KRAS inhibition.
Lipid	Metab ID	Formula	VIP_pred_OPLS-DA	VIP_PLS-DA	FC(si-KRAS/si-NC)	P value	FDR	si-NC 1	si-NC 2	si-NC 3	si-KRAS 1	si-KRAS 2	si-KRAS 3	KEGG Pathway ID	Retention time	KEGG Pathway Description	HMDB Subclass	ID	KEGG Pathway Second Category	KEGG Pathway First Category	KEGG Compound First Category	Library ID	subclass	mode	M/Z	KEGG Compound Second Category	HMDB Superclass	KEGG Compound ID
CL(22:6/18:0/20:0/22:5)	metab_764	C91 H154 O17 P2	1.00279	0.990981	1.00865	0.02529	0.2316	7.6464	7.6234	7.6329	7.7029	7.6681	7.729	-	7.44	-	-	neg_9	-	-	-	-	-	neg	790.534	-	-	-
Hex2Cer(d16:0/26:1)	metab_776	C55 H104 O15 N1	1.29125	1.29158	0.985146	0.004093	0.1247	6.8786	6.8758	6.8464	6.7375	6.7831	6.7735	-	10.1008	-	-	neg_21	-	-	-	-	-	neg	1018.74	-	-	-
PC(20:0/18:1)	metab_823	C47 H91 O10 N1 P1	1.08266	1.07152	0.989684	0.01327	0.1776	7.1901	7.1866	7.1426	7.1029	7.1117	7.0837	-	9.554	-	Glycerophospholipids	neg_68	-	-	-	LMGP01011008;HMDB0008268;HMDB0008269;LMGP01011010;LMGP01011005;LMGP01011009	Glycerophosphocholines	neg	860.639	-	Lipids and lipid-like molecules	-
PE(18:0e/16:0)	metab_837	C39 H79 O7 N1 P1	1.11545	1.09862	0.98858	0.01996	0.2043	6.9893	7.0168	7.0085	6.9637	6.913	6.8994	-	8.10908	-	-	neg_82	-	-	-	-	-	neg	704.56	-	-	-
PE(18:1e/16:0)	metab_838	C39 H77 O7 N1 P1	1.59824	1.58292	1.02339	0.01169	0.1695	6.8982	6.7928	6.8313	6.9645	7.0073	7.0303	-	8.07863	-	-	neg_83	-	-	-	-	-	neg	702.544	-	-	-
PE(18:2e/16:0)	metab_839	C39 H75 O7 N1 P1	1.20101	1.19332	1.0122	0.001494	0.1247	7.0445	7.0669	7.0358	7.1251	7.1328	7.1458	-	7.98702	-	-	neg_84	-	-	-	-	-	neg	700.529	-	-	-
PE(17:1/18:1)	metab_841	C40 H75 O8 N1 P1	1.69807	1.68234	1.02752	0.01007	0.1593	6.5975	6.5138	6.5095	6.6669	6.7411	6.7509	-	7.06653	-	-	neg_86	-	-	-	-	-	neg	728.524	-	-	-
PE(16:1e/20:4)	metab_849	C41 H73 O7 N1 P1	1.04811	1.03466	1.00937	0.03927	0.2625	7.8983	7.9324	7.8715	7.9445	7.9771	8.0044	-	7.12242	-	-	neg_94	-	-	-	-	-	neg	722.513	-	-	-
PE(20:0/18:1)	metab_855	C43 H83 O8 N1 P1	1.26994	1.25725	1.01436	0.007057	0.1535	6.9027	6.9115	6.8709	6.9674	6.9946	7.0193	-	9.46384	-	Glycerophospholipids	neg_100	-	-	-	HMDB0009224;HMDB0009223;LMGP02010137;LMGP02010135;LMGP02010138;LMGP02010139	Glycerophosphoethanolamines	neg	772.586	-	Lipids and lipid-like molecules	-
PE(20:1/18:1)	metab_856	C43 H81 O8 N1 P1	1.27496	1.27674	1.0138	0.003008	0.1247	7.2712	7.2344	7.2397	7.3682	7.3386	7.3361	-	8.44703	-	Glycerophospholipids	neg_101	-	-	-	HMDB0009256;HMDB0009257	Glycerophosphoethanolamines	neg	770.571	-	Lipids and lipid-like molecules	-
PE(18:1/22:1)	metab_869	C45 H85 O8 N1 P1	1.14011	1.14264	1.01222	0.01534	0.179	6.9692	6.9795	6.9175	7.0553	7.0277	7.0368	-	9.35607	-	Glycerophospholipids	neg_114	-	-	-	HMDB0009073;HMDB0011389;HMDB0009040	Glycerophosphoethanolamines	neg	798.602	-	Lipids and lipid-like molecules	-
PI(18:0/22:4)	metab_913	C49 H86 O13 N0 P1	1.66573	1.66359	0.976572	0.0009133	0.1247	7.0754	7.0342	7.019	6.8715	6.8687	6.8942	-	7.32873	-	Glycerophospholipids	neg_158	-	-	-	HMDB0009818;HMDB0009817	Glycerophosphoinositols	neg	913.581	-	Lipids and lipid-like molecules	-
PS(18:1/20:2)	metab_920	C44 H79 O10 N1 P1	1.41647	1.41238	1.01675	0.002416	0.1247	7.2478	7.2288	7.1977	7.3559	7.3255	7.3552	-	8.47593	-	Glycerophospholipids	neg_165	-	-	-	HMDB0112413;HMDB0112394	Glycerophosphoserines	neg	812.545	-	Lipids and lipid-like molecules	-
dMePE(16:0e/16:0)	metab_947	C39 H79 O7 N1 P1	1.11545	1.09862	0.98858	0.01996	0.2043	6.9893	7.0168	7.0085	6.9637	6.913	6.8994	-	8.11191	-	-	neg_192	-	-	-	-	-	neg	704.56	-	-	-
dMePE(17:1/16:1)	metab_952	C40 H75 O8 N1 P1	1.69807	1.68234	1.02752	0.01007	0.1593	6.5975	6.5138	6.5095	6.6669	6.7411	6.7509	-	7.07153	-	-	neg_197	-	-	-	-	-	neg	728.524	-	-	-
dMePE(18:0/18:1)	metab_961	C43 H83 O8 N1 P1	1.00392	1.00799	0.989756	0.04892	0.2935	7.114	7.1684	7.0949	7.0271	7.0602	7.0727	-	8.53146	-	-	neg_206	-	-	-	-	-	neg	772.586	-	-	-
dMePE(18:0/20:3)	metab_970	C45 H83 O8 N1 P1	1.3179	1.31607	0.983634	0.008427	0.1593	6.6215	6.697	6.6611	6.5481	6.5427	6.562	-	8.05956	-	-	neg_215	-	-	-	-	-	neg	796.586	-	-	-
Cer(d16:0/14:0)	metab_11	C30 H62 O3 N1	1.41193	1.34416	1.01577	0.04595	0.4172	7.7126	7.7158	7.7794	7.8072	7.8373	7.9292	-	3.97213	-	-	pos_12	-	-	-	-	-	pos	484.472	-	-	-
Cer(d16:0/15:0)	metab_13	C31 H64 O3 N1	1.41444	1.36402	1.01807	0.0231	0.333	6.4904	6.5357	6.5608	6.621	6.6214	6.6982	-	4.379	-	-	pos_14	-	-	-	-	-	pos	498.488	-	-	-
Cer(d16:0/16:0)	metab_14	C32 H66 O3 N1	1.53224	1.4788	1.01549	0.0324	0.3578	9.1929	9.1318	9.172	9.2397	9.3045	9.3799	-	4.84424	-	-	pos_15	-	-	-	LMSP02020068	-	pos	512.504	-	-	-
Cer(d16:0/18:0)	metab_16	C34 H70 O3 N1	1.25736	1.25115	1.01144	0.04099	0.4172	8.9969	9.04	8.9765	9.0626	9.0977	9.1621	-	5.82943	-	-	pos_17	-	-	-	-	-	pos	540.535	-	-	-
Cer(d16:0/18:0+O)	metab_17	C34 H70 O4 N1	1.60391	1.60125	1.02028	0.02616	0.333	8.1725	8.0367	8.0507	8.2461	8.2183	8.2877	-	4.68715	-	-	pos_18	-	-	-	-	-	pos	556.53	-	-	-
Cer(d20:0/16:0)	metab_22	C36 H74 O3 N1	1.18004	1.13274	1.01074	0.04903	0.4172	8.072	8.0938	8.1387	8.1741	8.156	8.2359	-	6.81841	-	-	pos_23	-	-	-	LMSP02020023	-	pos	568.566	-	-	-
Cer(d22:0/18:0)	metab_29	C40 H82 O3 N1	1.28567	1.25551	1.01387	0.03279	0.3578	7.3367	7.3442	7.3868	7.4639	7.4076	7.5039	-	9.16285	-	-	pos_30	-	-	-	-	-	pos	624.629	-	-	-
Cer(t18:0/16:0)	metab_46	C34 H70 O4 N1	1.60391	1.60125	1.02028	0.02616	0.333	8.1725	8.0367	8.0507	8.2461	8.2183	8.2877	-	4.68715	-	Sphingolipids	pos_47	-	-	-	HMDB0010697;LMSP02030001	Ceramides	pos	556.53	-	Lipids and lipid-like molecules	-
Cer(t18:0/18:0)	metab_47	C36 H74 O4 N1	1.39873	1.34818	1.01329	0.003043	0.2324	7.8847	7.8942	7.9237	7.9846	8.0099	8.0238	-	5.62031	-	-	pos_48	-	-	-	LMSP02030006	-	pos	584.561	-	-	-
Cer(t18:0/18:0+O)	metab_48	C36 H74 O5 N1	1.56404	1.51344	1.02108	0.0399	0.4132	7.2622	7.1427	7.232	7.3175	7.3411	7.4347	-	4.52454	-	-	pos_49	-	-	-	-	-	pos	600.556	-	-	-
Hex1Cer(d18:1/23:0)	metab_107	C47 H92 O8 N1	1.36455	1.33327	0.984411	0.008748	0.2338	6.8551	6.8909	6.8451	6.7355	6.7443	6.7915	-	9.91178	-	-	pos_109	-	-	-	-	-	pos	798.682	-	-	-
Hex1Cer(d18:1/24:0)	metab_108	C48 H94 O8 N1	1.66847	1.63584	0.978437	0.004706	0.2338	7.2746	7.2972	7.2702	7.1098	7.0881	7.1752	-	10.3772	-	-	pos_110	-	-	-	-	-	pos	812.697	-	-	-
Hex1Cer(d18:1/24:1)	metab_109	C48 H92 O8 N1	1.28057	1.26219	0.986438	0.02529	0.333	7.4687	7.5589	7.5344	7.4257	7.3976	7.4343	-	9.34093	-	-	pos_111	-	-	-	-	-	pos	810.682	-	-	-
Hex1Cer(t18:0/24:0)	metab_111	C48 H92 O7 N1	1.5849	1.56037	0.979799	0.00625	0.2338	7.0677	7.0955	7.0743	6.9143	6.9053	6.9873	-	10.367	-	-	pos_113	-	-	-	-	-	pos	794.687	-	-	-
Hex2Cer(d18:1/22:0)	metab_114	C52 H100 O13 N1	1.37779	1.37702	0.984735	0.006583	0.2338	7.3294	7.3458	7.3361	7.1864	7.2595	7.2279	-	9.14103	-	-	pos_116	-	-	-	-	-	pos	946.719	-	-	-
Hex2Cer(d18:2/22:0)	metab_115	C52 H98 O13 N1	1.16766	1.1437	0.989123	0.007731	0.2338	7.152	7.1974	7.1625	7.0923	7.1061	7.0795	-	8.38345	-	-	pos_117	-	-	-	-	-	pos	944.703	-	-	-
Hex2Cer(d18:1/24:0)	metab_116	C54 H104 O13 N1	1.0378	1.02743	0.99135	0.003712	0.2338	7.1781	7.164	7.1617	7.0919	7.1221	7.1055	-	10.0947	-	-	pos_118	-	-	-	-	-	pos	974.75	-	-	-
Hex2Cer(d18:1/24:1)	metab_117	C54 H102 O13 N1	1.09904	1.09568	0.989441	0.03597	0.3855	7.4383	7.5178	7.49	7.3938	7.4234	7.3922	-	8.9832	-	-	pos_119	-	-	-	-	-	pos	972.735	-	-	-
Hex2Cer(d18:2/24:1)	metab_119	C54 H100 O13 N1	1.19798	1.1616	0.989445	0.001203	0.147	7.3071	7.3012	7.2766	7.2172	7.2174	7.2198	-	8.22618	-	-	pos_121	-	-	-	-	-	pos	970.719	-	-	-
Hex2Cer(t18:0/22:0)	metab_120	C52 H100 O13 N1	1.1897	1.1617	0.987697	0.04527	0.4172	7.3295	7.3458	7.2694	7.1864	7.2595	7.2279	-	9.125	-	-	pos_122	-	-	-	-	-	pos	946.719	-	-	-
Hex2Cer(t18:0/24:0)	metab_121	C54 H104 O13 N1	1.04792	1.03861	0.991354	0.001749	0.1781	7.1795	7.1641	7.1679	7.0988	7.122	7.1055	-	10.095	-	-	pos_123	-	-	-	-	-	pos	974.75	-	-	-
MePC(20:3e/11:4)	metab_163	C40 H72 O7 N2 P1	1.64323	1.57667	1.01933	0.04935	0.4172	8.7352	8.5819	8.7539	8.8295	8.836	8.9098	-	6.82772	-	-	pos_166	-	-	-	-	-	pos	723.507	-	-	-
MePC(15:0/18:3)	metab_174	C42 H78 O8 N1 P1 Na1	2.61654	2.55879	0.948748	0.009211	0.2338	7.6747	7.6627	7.6667	7.3796	7.335	7.1104	-	6.26089	-	-	pos_177	-	-	-	-	-	pos	778.536	-	-	-
MePC(11:0/22:4)	metab_175	C42 H80 O8 N2 P1	1.43117	1.40913	1.01658	0.01383	0.2914	7.3457	7.3466	7.3851	7.5048	7.4288	7.5087	-	7.672	-	-	pos_178	-	-	-	-	-	pos	771.565	-	-	-
MePC(16:1/18:2)	metab_179	C43 H80 O8 N1 P1 Na1	1.42529	1.44716	1.01694	0.02562	0.333	7.6473	7.7425	7.6259	7.7802	7.8126	7.8123	-	6.807	-	-	pos_182	-	-	-	-	-	pos	792.551	-	-	-
MePC(14:1e/22:6)	metab_201	C45 H78 O7 N1 P1 Na1	1.15175	1.11351	1.01176	0.03937	0.4132	6.9423	6.9916	6.9846	7.0224	7.0443	7.0979	-	7.22291	-	-	pos_204	-	-	-	-	-	pos	798.541	-	-	-
PC(16:1/21:0)	metab_301	C45 H89 O8 N1 P1	1.0523	1.03255	0.99266	0.0007311	0.1461	8.1657	8.1859	8.1714	8.1114	8.112	8.1187	-	8.98114	-	-	pos_304	-	-	-	-	-	pos	802.632	-	-	-
PC(19:1/18:1)	metab_303	C45 H87 O8 N1 P1	1.4353	1.41189	1.0169	0.02429	0.333	7.3903	7.5091	7.4697	7.5797	7.5714	7.5951	-	9.35768	-	-	pos_306	-	-	-	-	-	pos	800.616	-	-	-
PC(16:0/22:0)	metab_313	C46 H93 O8 N1 P1	1.1553	1.12631	0.989449	0.0113	0.2556	7.3238	7.2964	7.2736	7.2021	7.2304	7.2304	map01100;map00564;map00590;map00591;map00592;map05231;map04723	10.6915	Metabolic pathways; Glycerophospholipid metabolism; Arachidonic acid metabolism; Linoleic acid metabolism; alpha-Linolenic acid metabolism; Choline metabolism in cancer; Retrograde endocannabinoid signaling	Glycerophospholipids	pos_316	Global and overview maps;Lipid metabolism;Lipid metabolism;Lipid metabolism;Lipid metabolism;Cancer: overview;Nervous system	Metabolism;Metabolism;Metabolism;Metabolism;Metabolism;Human Diseases;Organismal Systems	Lipids	HMDB0013408;LMGP01010636;HMDB0007985	Glycerophosphocholines	pos	818.663	Phospholipids	Lipids and lipid-like molecules	C00157
PC(20:0e/18:1)	metab_316	C46 H93 O7 N1 P1	1.16963	1.16729	0.988274	0.01205	0.2629	7.075	7.088	7.0716	6.9621	7.0255	6.9983	-	10.3496	-	-	pos_319	-	-	-	-	-	pos	802.668	-	-	-
PC(20:0/18:2)	metab_318	C46 H89 O8 N1 P1	1.04774	1.02903	0.992258	0.008276	0.2338	8.0069	8.0103	8.0078	7.9445	7.9238	7.9684	map01100;map00564;map00590;map00591;map00592;map05231;map04723	8.85266	Metabolic pathways; Glycerophospholipid metabolism; Arachidonic acid metabolism; Linoleic acid metabolism; alpha-Linolenic acid metabolism; Choline metabolism in cancer; Retrograde endocannabinoid signaling	Glycerophospholipids	pos_321	Global and overview maps;Lipid metabolism;Lipid metabolism;Lipid metabolism;Lipid metabolism;Cancer: overview;Nervous system	Metabolism;Metabolism;Metabolism;Metabolism;Metabolism;Human Diseases;Organismal Systems	Lipids	LMGP01011296;HMDB0008270	Glycerophosphocholines	pos	814.632	Phospholipids	Lipids and lipid-like molecules	C00157
PC(20:1e/18:2)	metab_322	C46 H89 O7 N1 P1	1.3961	1.372	0.98595	0.005158	0.2338	7.8168	7.8598	7.8111	7.6933	7.734	7.7283	-	8.78284	-	-	pos_325	-	-	-	-	-	pos	798.637	-	-	-
PC(16:0/24:0)	metab_350	C48 H97 O8 N1 P1	1.51433	1.49781	0.981829	0.0009567	0.1461	7.0053	6.9754	6.9852	6.8437	6.8586	6.8834	-	11.7414	-	Glycerophospholipids	pos_353	-	-	-	LMGP01010657;HMDB0007992	Glycerophosphocholines	pos	846.695	-	Lipids and lipid-like molecules	-
PC(20:1e/20:4)	metab_359	C48 H89 O7 N1 P1	1.1768	1.18534	0.988464	0.01843	0.333	7.5969	7.6471	7.6397	7.5071	7.5571	7.5567	-	7.98533	-	-	pos_362	-	-	-	-	-	pos	822.637	-	-	-
PC(18:1/22:6)	metab_367	C48 H82 O8 N1 P1 Na1	1.47079	1.39712	0.984072	0.02609	0.333	7.8862	7.8746	7.7839	7.7435	7.7356	7.6914	-	6.47292	-	Glycerophospholipids	pos_370	-	-	-	HMDB0011262;HMDB0008123;LMGP01010913;HMDB0008090;LMGP01010847	Glycerophosphocholines	pos	854.567	-	Lipids and lipid-like molecules	-
PC(19:0/22:6)	metab_375	C49 H87 O8 N1 P1	1.11796	1.13343	0.988341	0.04357	0.4172	7.3453	7.3706	7.4118	7.2997	7.3227	7.2474	-	7.215	-	-	pos_378	-	-	-	-	-	pos	848.616	-	-	-
PC(18:0/24:2)	metab_381	C50 H97 O8 N1 P1	1.34471	1.27851	0.986298	0.02304	0.333	7.5468	7.5166	7.4883	7.4592	7.3816	7.4019	-	10.5207	-	-	pos_384	-	-	-	-	-	pos	870.695	-	-	-
PC(20:0/24:2)	metab_399	C52 H101 O8 N1 P1	1.38465	1.34021	0.985627	0.007885	0.2338	7.4044	7.3601	7.3613	7.3001	7.2577	7.248	-	11.5277	-	-	pos_402	-	-	-	-	-	pos	898.726	-	-	-
PC(26:0/20:4)	metab_407	C54 H101 O8 N1 P1	1.56132	1.53302	0.979556	0.004039	0.2338	6.7474	6.7677	6.7335	6.5848	6.5993	6.6533	-	11.895	-	-	pos_410	-	-	-	-	-	pos	922.726	-	-	-
PC(26:1/20:4)	metab_408	C54 H99 O8 N1 P1	1.55293	1.51869	0.981974	0.0006348	0.1461	7.2365	7.1978	7.2002	7.0913	7.0775	7.0764	-	10.7391	-	-	pos_411	-	-	-	-	-	pos	920.71	-	-	-
PE(16:0e/18:1)	metab_416	C39 H79 O7 N1 P1	1.64854	1.62511	1.02219	0.01001	0.2352	7.2105	7.142	7.1418	7.2856	7.3127	7.3733	-	8.0795	-	-	pos_419	-	-	-	-	-	pos	704.559	-	-	-
PE(16:0p/18:1)	metab_417	C39 H77 O7 N1 P1	1.28748	1.30403	1.01336	0.00559	0.2338	7.4321	7.4141	7.3795	7.5255	7.4908	7.509	-	7.98283	-	-	pos_420	-	-	-	-	-	pos	702.543	-	-	-
PE(18:0e/18:2)	metab_422	C41 H80 O7 N1 P1 Na1	1.47016	1.3778	1.01598	0.04748	0.4172	8.0085	8.0545	8.1543	8.1755	8.2271	8.2008	-	7.326	-	-	pos_425	-	-	-	-	-	pos	752.556	-	-	-
PE(18:3e/19:0)	metab_432	C42 H80 O7 N1 P1 Na1	1.28967	1.32995	0.984572	0.03072	0.3542	7.3678	7.3658	7.4324	7.2247	7.2849	7.3163	-	7.18616	-	-	pos_435	-	-	-	-	-	pos	764.556	-	-	-
PE(20:1e/18:1)	metab_435	C49 H100 O7 N3 P1	1.69172	1.64296	1.02343	0.02158	0.333	7.328	7.2477	7.3166	7.4241	7.433	7.5457	-	14.559	-	-	pos_438	-	-	-	-	-	pos	873.729	-	-	-
PE(18:0/20:3)	metab_436	C43 H80 O8 N1 P1 Na1	1.38555	1.33855	1.01551	0.01719	0.333	7.1835	7.1099	7.1806	7.2489	7.2603	7.2984	-	8.02008	-	Glycerophospholipids	pos_439	-	-	-	HMDB0009002;HMDB0009001	Glycerophosphoethanolamines	pos	792.551	-	Lipids and lipid-like molecules	-
PE(18:0/22:6)	metab_456	C45 H79 O8 N1 P1	1.07107	1.07018	1.00833	0.009565	0.2338	8.1593	8.1664	8.1678	8.2583	8.2079	8.2342	-	7.44449	-	Glycerophospholipids	pos_459	-	-	-	LMGP02010094;HMDB0009012	Glycerophosphoethanolamines	pos	792.554	-	Lipids and lipid-like molecules	-
PG(16:0/18:1)	metab_467	C40 H77 O10 N0 P1 Na1	1.47206	1.441	0.98435	0.0001304	0.07965	7.4129	7.4233	7.3987	7.2893	7.2962	7.3016	-	6.69336	-	Glycerophospholipids	pos_470	-	-	-	HMDB0010573;LMGP04010008;LMGP04010002;HMDB0010574	Glycerophosphoglycerols	pos	771.515	-	Lipids and lipid-like molecules	-
SM(d18:0/24:0)	metab_525	C47 H98 O6 N2 P1	1.07195	1.04226	0.990689	0.007028	0.2338	6.9724	7.002	6.9677	6.9186	6.9264	6.9035	map00600;map01100;map04071;map04217	10.987	Sphingolipid metabolism; Metabolic pathways; Sphingolipid signaling pathway; Necroptosis	Sphingolipids	pos_528	Lipid metabolism;Global and overview maps;Signal transduction;Cell growth and death	Metabolism;Metabolism;Environmental Information Processing;Cellular Processes	Lipids	LMSP03010024;HMDB0012094	Phosphosphingolipids	pos	817.716	Phospholipids	Lipids and lipid-like molecules	C00550
SPH(d16:1)	metab_547	C16 H34 O2 N1	1.40613	1.3531	1.01511	0.03021	0.3542	7.8095	7.7665	7.8497	7.9054	7.895	7.9798	-	0.795157	-	-	pos_550	-	-	-	-	-	pos	272.258	-	-	-
TG(18:0/16:0/16:0)	metab_602	C53 H102 O6 Na1	1.71213	1.64536	1.02144	0.03015	0.3542	8.1999	8.0856	8.1966	8.2776	8.3236	8.4064	-	14.5593	-	Glycerolipids	pos_605	-	-	-	HMDB0108576	Triradylcglycerols	pos	857.757	-	Lipids and lipid-like molecules	-
TG(15:0/16:0/24:0)	metab_660	C58 H116 O6 N1	1.81182	1.78631	1.02792	0.04629	0.4172	7.8306	7.5748	7.6963	7.9173	7.8883	7.9423	-	15.4025	-	Glycerolipids	pos_663	-	-	-	HMDB0043023	Triradylcglycerols	pos	922.88	-	Lipids and lipid-like molecules	-
TG(18:0/18:1/20:1)	metab_672	C59 H114 O6 N1	1.14596	1.14847	1.01052	0.02371	0.333	7.9068	7.8757	7.8784	8.0023	7.9789	7.9301	map01100;map04979;map00561;map04977;map04975;map04923;map04714;map04931	14.8453	Metabolic pathways; Cholesterol metabolism; Glycerolipid metabolism; Vitamin digestion and absorption; Fat digestion and absorption; Regulation of lipolysis in adipocytes; Thermogenesis; Insulin resistance	Glycerolipids	pos_675	Global and overview maps;Digestive system;Lipid metabolism;Digestive system;Digestive system;Endocrine system;Environmental adaptation;Endocrine and metabolic disease	Metabolism;Organismal Systems;Metabolism;Organismal Systems;Organismal Systems;Organismal Systems;Organismal Systems;Human Diseases	Lipids	HMDB0044919;HMDB0005404	Triradylcglycerols	pos	932.864	Fats	Lipids and lipid-like molecules	C00422
TG(25:0/16:0/16:0)	metab_694	C60 H120 O6 N1	1.85465	1.85052	1.0268	0.007337	0.2338	7.6796	7.5669	7.5852	7.8381	7.7734	7.832	-	15.655	-	-	pos_697	-	-	-	-	-	pos	950.911	-	-	-
